# Supplementary material for: An insulin-sensitive Drosophila insulin-like receptor mutant remodels methionine metabolism to extend lifespan
Source: PLoS Genet. 2025 Jun 16;21(6):e1011640. doi: 10.1371/journal.pgen.1011640 (PMC12208457; doi:10.1371/journal.pgen.1011640)
Supplement: S1 Table — (XLSX) [file pgen.1011640.s001.xlsx]

## Sheet: Legend
Table S1. Log2 (with 2-fold change minimum) differentially expressed genes of dInr KID mutant genotypes relative to wildtype.

## Sheet: DEGs
E19/74 UP relative to wildtype					E19/74 DOWN relative to wildtype					353/+ UP relative to wildtype					353/+ DOWN relative to wildtype
Gene	log2FoldChange	padj			Gene	log2FoldChange	padj			Gene	log2FoldChange	padj			Gene	log2FoldChange	padj
CG43659	6.51933	5.62621e-20			CG10154	-6.39689	4.56064e-16			CG44142	6.67672	1.50465e-12			Lcp3	-5.23597	3.3959e-08
CR46047	5.79964	1.47578e-16			CR45578	-5.18364	6.19402e-08			Mur11Da	4.40344	1.23842e-07			CG32073	-4.11356	0.00494869
Jon99Ci	5.50181	1.41794e-180			CR45457	-4.96095	1.53458e-06			Lsp1alpha	4.38058	0.00624248			CG43315	-3.96393	0.00808981
CG18545	5.32608	2.38826e-06			CG4570	-4.75904	0			Ugt35b	4.20758	3.42698e-118			Or85d	-3.18209	0.0272699
Ugt35b	4.96149	2.21513e-153			CG3819	-4.52993	0			CG43133	4.20299	2.82474e-18			CG4650	-3.11065	3.09667e-08
CR44994	4.66339	1.13845e-05			CG32832	-4.42703	9.06925e-05			p24-2	4.0491	7.15358e-153			CG6036	-3.06638	0.0348565
Gr59a	4.55181	3.04144e-06			CR43488	-4.38026	5.65479e-05			Cp19	4.03773	5.06859e-07			TwdlQ	-2.95423	0.0211598
CG42825	4.33912	4.56059e-53			TwdlQ	-4.37682	0.00144499			Cp16	4.02743	1.91471e-06			CG12782	-2.9493	0.0225724
CG45546	4.30418	0.00252526			CheB98a	-4.03695	0.000890305			Jon99Ci	3.79916	1.40087e-104			CG13068	-2.9393	0.0446649
CR44953	4.27661	1.42681e-11			Toll-4	-3.8914	0.000903901			CR45573	3.78083	2.43059e-07			CG5892	-2.84339	3.42727e-09
CG32213	4.26722	1.16617e-07			Or85d	-3.65576	0.0155378			scpr-A	3.77053	2.30235e-10			CG7567	-2.68404	1.84158e-51
CG42876	4.09325	0.000662068			CG9083	-3.61308	1.58468e-07			Cp18	3.64917	1.38594e-05			Or85e	-2.57891	0.00288263
CG43085	4.07046	6.89534e-96			TwdlF	-3.50524	0.00337137			snoRNA:Me28S-A771	3.56276	3.20121e-05			CG32832	-2.57376	0.0128819
CG14499	4.02881	1.01665e-27			CG17005	-3.4716	1.63165e-22			CG43090	3.54287	2.80411e-16			CG12836	-2.56375	0.00026991
LysX	4.00668	5.89857e-42			CR45456	-3.42101	2.42501e-06			CR44953	3.48023	2.10809e-07			CG43920	-2.51106	2.37751e-19
obst-I	3.93152	0.000432837			antr	-3.36742	3.63954e-09			snoRNA:U31:54Eb	3.4681	0.00265353			CG13946	-2.4646	1.2491e-20
CR45829	3.93152	0.000432837			CG9505	-3.29381	0			Femcoat	3.38712	4.33408e-11			CG12506	-2.39476	4.69118e-17
825-Oak	3.87182	0.000206381			Tpc2	-3.21936	8.69799e-08			CG42825	3.37864	2.39017e-74			CG10154	-2.37205	4.47544e-16
p24-2	3.75299	1.89029e-112			CG12592	-3.20205	1.6472e-121			CG17191	3.35698	0.00445407			E(spl)mdelta-HLH	-2.30119	0.0399667
CG18179	3.70967	1.22259e-90			CG12540	-3.18798	0.0205638			snoRNA:Me28S-G3113a	3.28615	0.00127312			CG13427	-2.29193	0.00150321
SPH93	3.70814	2.02445e-05			Lcp3	-3.12315	3.54269e-08			CG3264	3.27884	1.08761e-87			Cpr92F	-2.28532	6.84802e-08
Fbp1	3.70372	2.42287e-26			CG32073	-3.11428	0.0466986			Lsp1beta	3.27287	5.15903e-30			CG34038	-2.25451	0.0340771
scaRNA:MeU2-C41	3.69853	0.0127878			CG14453	-3.08491	0.0324129			CG17192	3.16795	2.16966e-165			sisA	-2.23367	0.0036945
snoRNA:Me28S-A771	3.68574	9.39049e-06			CG9825	-3.04203	1.74052e-21			SPH93	3.15588	3.51903e-07			CG11370	-2.19219	0.0188889
CR45573	3.64731	7.50651e-08			CG17404	-3.03808	0.0348209			CG32240	3.12818	0.000127981			Gr98b	-2.14669	8.39094e-05
CR43660	3.58653	0.0239568			CG30060	-3.03296	9.54186e-11			CR45881	3.06679	0.00854096			alphagamma-element:CR32865	-2.14223	0.00205338
snoRNA:Me28S-G3113b	3.54909	0.00794114			sinah	-2.96033	0.0203639			CR45614	3.05284	0.0497722			CG7299	-2.14131	6.97765e-18
snoRNA:Me28S-G3113a	3.50812	0.0001796			CG5756	-2.95358	0.00133247			Drsl4	2.9386	2.13225e-149			Gr33a	-2.13097	0.046848
CecB	3.49372	2.23762e-06			Send2	-2.95082	0.0137701			snoRNA:snR38:54Eb	2.92358	0.000513334			Obp56h	-2.12297	2.02104e-05
CG4434	3.43939	0.0172457			CG33465	-2.91486	0.000440435			CG31926	2.88157	8.37041e-06			Ilp4	-2.1064	0.00181776
mir-193	3.39966	0.00877998			CG13500	-2.85681	0.0383498			snoRNA:Me18S-G1952	2.80593	0.00752048			CG34323	-2.08324	0.00174519
CR44363	3.37708	0.00838056			CG10725	-2.82267	0			CG5866	2.79829	0.0376179			tll	-2.0567	0.0274859
CG6996	3.37703	2.08188e-07			CG14715	-2.80391	0			CG14838	2.79703	0.0394869			CG13947	-2.04745	2.57533e-40
Anp	3.32575	0.036127			Cpr92F	-2.79689	7.01765e-09			CR11538	2.70794	2.14375e-10			wor	-2.00103	0.00280512
CR32224	3.32424	3.50394e-07			CG34276	-2.78745	0.0348305			Lsp2	2.70401	2.11429e-10			Obp56g	-1.99018	4.61328e-58
Lsp1alpha	3.30278	0.0256954			CG13033	-2.76732	0.0364996			CG13083	2.69745	5.97488e-09			CG13026	-1.96869	5.72491e-21
CG42505	3.29901	0.00998439			CG9072	-2.75386	0.0078977			Z600	2.69662	0.0496931			CG32237	-1.95704	0.000952613
CG42504	3.29901	0.00998439			CG30486	-2.73472	4.3563e-06			CR45883	2.69414	0.00511984			Lcp65Ac	-1.95092	0.0244027
CG31358	3.29901	0.00998439			Ugt86Dg	-2.72887	1.00037e-10			CR45880	2.69414	0.00511984			CG14566	-1.91858	0.0259553
CG8701	3.2312	0.0301627			CG10920	-2.66573	0.00403502			CG32642	2.63345	5.39186e-06			CG43678	-1.90853	0.0339863
snoRNA:U31:54Eb	3.17163	0.00436102			Jon66Ci	-2.65676	6.91132e-73			CG13084	2.60059	0.000686724			CG8157	-1.90376	6.6465e-14
Cyp304a1	3.13573	2.43927e-22			CG5892	-2.63345	1.87326e-09			snoRNA:U76:54Eb	2.59862	0.0352095			CG15358	-1.89663	2.27283e-28
CG8349	3.09825	0.0133366			mir-9378	-2.57059	0.000186639			CG6912	2.58834	3.76477e-118			CG13160	-1.87434	2.50201e-18
Z600	3.08303	0.0365255			Muc91C	-2.54955	0.0229876			CG31928	2.58185	4.20973e-14			CG30060	-1.87064	1.28938e-06
snoRNA:snR38:54Eb	2.99743	0.000177115			CG13658	-2.54459	7.75904e-93			TpnC4	2.55986	9.09389e-155			Acp65Aa	-1.78282	0.00102894
CR45224	2.99548	0.0209045			CG12506	-2.54427	2.03907e-17			CG32198	2.54322	2.94241e-13			CG9757	-1.72972	0.0427804
Mur11Da	2.94169	0.00305283			Hsc70-2	-2.51518	1.60285e-164			CG8072	2.48507	0.00291261			CG42749	-1.71515	3.13796e-07
CG14384	2.92169	2.02493e-08			CG13946	-2.5097	1.04317e-19			CG34458	2.46212	0.0149832			CG15553	-1.70204	6.54514e-06
snoRNA:U76:54Eb	2.87492	0.00723594			Jon66Cii	-2.50264	1.89959e-54			CG34437	2.42969	3.24569e-06			CR44509	-1.69549	4.63035e-67
Cyp316a1	2.85435	4.12812e-07			Osi18	-2.49873	0.0115507			CG16956	2.41002	5.8978e-06			Obp56e	-1.69404	1.80764e-66
Cp19	2.843	0.00345405			CG4386	-2.46685	0.000474035			CG3984	2.3951	9.89682e-114			CR44287	-1.67781	0.00205338
snoRNA:Me18S-G1952	2.81817	0.0143925			CR45468	-2.41796	1.921e-05			CR44613	2.39091	0.0344752			Porin2	-1.67751	4.44841e-10
CG6912	2.78407	8.09052e-100			Osi19	-2.37076	0.0129254			CG12069	2.3386	0.0237177			CG11458	-1.67691	6.2505e-12
CG11893	2.7537	4.88673e-64			CG11458	-2.30638	4.10933e-21			CG12446	2.23696	0.0256107			CG3323	-1.67177	3.26528e-100
Cp18	2.73273	0.00797098			CG3108	-2.29284	0.0482433			IM23	2.18147	6.70427e-07			Obp49a	-1.62567	2.13844e-87
CR45881	2.73001	0.0287024			CG34172	-2.24846	2.63098e-36			CG6508	2.17838	0.000818723			CG12158	-1.61517	1.10365e-59
CG7298	2.72699	0			Cpr64Aa	-2.21278	0.000937662			Cp15	2.17335	1.57778e-05			Or42b	-1.60677	0.000850228
CG34437	2.72327	4.36168e-10			CG12490	-2.20835	0.0369716			CG32284	2.16653	1.17892e-77			CG9505	-1.60114	0
Cp16	2.71938	0.00852436			CG12964	-2.1682	0.0209382			CR45600	2.13741	1.87279e-110			CR46018	-1.58003	0.0183797
CG4757	2.71057	5.36545e-06			Osi9	-2.15629	0.00737442			Fst	2.10551	2.77964e-20			Odc2	-1.56903	6.76807e-07
CR44199	2.70135	0.0436144			CG15263	-2.15161	8.73011e-14			CG5111	2.1016	5.3575e-05			CG7294	-1.56515	0.00920901
IM23	2.69733	8.57684e-06			CG13627	-2.09254	0.0140426			LysX	2.09415	6.41662e-27			CheB42b	-1.55339	0.000106951
CG3984	2.69041	6.08746e-128			CG46316	-2.09254	0.0140426			CG4066	2.07254	0.00500309			Dro	-1.54134	1.11172e-06
CG42807	2.64026	1.29387e-46			CG18231	-2.06773	0.0434524			CG14893	2.07001	0.00361292			CG10725	-1.5241	4.31686e-150
Ugt86Dd	2.63498	0			CG32079	-2.06473	0.0449139			snoRNA:Me28S-G3081a	2.0555	0.0085592			edin	-1.52188	1.52402e-23
CR44640	2.63387	6.15705e-08			CR44301	-2.06368	0.0477071			CR44584	2.05292	0.0468483			CG12420	-1.50389	0.0301306
CG9698	2.62731	0.0318037			Gr98b	-2.06109	0.000241919			snoRNA:Me28S-U1848	2.04512	0.00127793			CG9875	-1.49911	0.000173365
Hsp70Ba	2.5991	0.00139174			Osi14	-2.05836	0.049337			Gr64a	2.03035	0.000295536			CG30268	-1.48907	1.61656e-05
Obp58c	2.57219	0.00712438			CG13280	-2.05447	0.00166492			snoRNA:Me28S-C3227a	2.02903	0.0258716			CG42586	-1.48854	5.38081e-12
CG33926	2.54669	7.8338e-52			CG30416	-2.04384	0.0465611			CG33926	2.00472	2.37582e-155			CG31775	-1.48854	5.38081e-12
TpnC4	2.5214	1.5207e-130			CG6793	-2.04383	0.000977447			CG5568	2.0026	7.07785e-91			CG17005	-1.4687	2.63965e-10
CG32074	2.5206	0.0219472			Muc14A	-2.04163	0.00716619			CR44288	1.99815	0.000358734			CG14277	-1.46277	1.08397e-58
Ilp3	2.51721	3.04115e-60			CG14205	-1.93953	5.53819e-17			CG34291	1.97683	3.02889e-40			CR45553	-1.43955	0.0495026
CG12069	2.47612	0.0197729			CG13272	-1.90702	3.42949e-05			CR45034	1.97581	0.012643			Tb	-1.43776	0.0390034
CR40621	2.46533	0.00235923			CG15005	-1.90432	0.00539403			CR31084	1.97556	1.16776e-40			CG31832	-1.43724	0.000480669
CR44688	2.44789	3.26424e-06			snRNA:U4atac:82E	-1.89832	0.00527577			CG14499	1.96751	3.09667e-08			Hsp70Ab	-1.43502	0.000214207
CG31926	2.43969	0.00209405			CG14744	-1.89766	0.00440202			CG3597	1.9652	5.27477e-44			Hsp70Aa	-1.43502	0.000214207
CG32284	2.43586	1.44899e-117			CG18417	-1.87284	9.86466e-33			snoRNA:U49:66Db	1.96309	0.0260421			otk2	-1.43387	2.0371e-31
CG8539	2.43179	1.12381e-95			Obp99d	-1.85165	1.818e-09			Cyp6a17	1.94633	5.50667e-86			CG13748	-1.43249	0.0315257
CG9550	2.41451	0.030928			CR44914	-1.82248	4.72388e-06			Fer3	1.94184	9.14795e-06			Jhedup	-1.42797	1.47038e-59
Hsp23	2.4125	3.07232e-13			Acp65Aa	-1.81051	0.000218135			Muc12Ea	1.93181	2.17927e-15			CG33658	-1.42406	0.00934144
CG10910	2.4055	6.17055e-289			CG15534	-1.79408	1.47814e-151			CG43085	1.91871	3.39827e-08			Cpr49Ag	-1.41653	9.35798e-13
CG43064	2.40249	1.67115e-33			CR45916	-1.79135	0.00998447			snoRNA:Me28S-A774a	1.91311	0.000459919			Muc14A	-1.40787	0.0369857
CG9822	2.39369	0.00295429			CG32198	-1.7855	0.00490429			CG32373	1.9019	5.09111e-60			CR32553	-1.40655	3.92109e-06
CG14456	2.38062	0.0021458			CG13216	-1.78415	0.000334905			Cyp309a1	1.8995	2.60371e-121			CG8299	-1.40232	4.47757e-13
CG32302	2.37231	2.94045e-16			ppk6	-1.78407	0.0413587			Vm26Ac	1.89403	0.00146575			CG8236	-1.37152	0.00913679
Femcoat	2.32891	0.00167737			CG5724	-1.77099	4.20107e-97			CG4757	1.88353	0.000281292			CG43332	-1.36584	0.0483102
CR45600	2.30878	3.90206e-126			CG3323	-1.7692	6.40965e-70			CG43135	1.85996	0.0013154			CR44620	-1.356	0.0145029
CR40712	2.29348	0.00550992			PGRP-SC1a	-1.76638	1.6049e-15			Acp53C14a	1.84085	0.00096134			CG1894	-1.35263	0.0180257
CG6744	2.26932	0			CG1894	-1.73929	0.00307919			CG31075	1.83613	1.0229e-212			CR45552	-1.3379	0.0136518
ssp5	2.2569	0.0469382			MtnC	-1.73768	4.1775e-29			CR45052	1.82324	0.0196			CG34025	-1.33335	0.0162202
CG14416	2.18209	0.0171471			CG32751	-1.72917	2.49729e-09			CG42807	1.81254	5.95962e-52			CG5070	-1.33257	0.00934144
Ilp5	2.15977	1.28216e-15			Eh	-1.7282	0.00907734			CG11893	1.79149	0.000231822			snRNA:U1:95Cc	-1.32528	2.41891e-05
Pburs	2.15221	0.00243509			CG6347	-1.72597	0.000870926			CG31465	1.78841	7.76714e-34			LysP	-1.31546	3.19375e-158
GstD3	2.15191	3.43903e-96			CR40640	-1.7214	0.018368			TotC	1.77161	0.0148164			CG33109	-1.31297	6.72514e-106
Lsp2	2.15023	1.21001e-08			Cyp4d21	-1.72102	2.02581e-07			ttm2	1.76887	0.0253316			CG13646	-1.30501	0.0303763
CR11538	2.14822	1.2779e-08			Lip1	-1.71039	0.000782066			teq	1.76643	1.08701e-249			CR44177	-1.29903	0.0082447
CR43146	2.12986	8.14555e-05			CG13837	-1.69873	5.37318e-05			GstD3	1.76073	1.08206e-62			CG11413	-1.29289	2.1147e-05
CG12519	2.10649	0.0284882			ImpL2	-1.68654	3.40507e-47			mir-1015	1.75065	0.00511853			tbrd-1	-1.28226	0.0157673
scpr-A	2.10339	0.0193059			CG7432	-1.67992	0.0238623			CG15829	1.74949	0.0029553			CG17669	-1.27823	0.0483724
CG30059	2.08294	1.09709e-09			CR44651	-1.67968	1.20774e-30			CG10910	1.74499	7.63555e-63			CG17134	-1.27101	0.0395108
CG31928	2.06894	1.28618e-06			CR44238	-1.66281	3.04699e-17			CG18088	1.72754	2.26486e-12			CG7203	-1.25386	1.75994e-13
CG15605	2.05254	0.00185938			Lip3	-1.66083	9.04805e-06			CG31661	1.71237	2.87713e-14			CG34290	-1.25292	4.65753e-32
CR45732	2.05082	2.38995e-09			CR44509	-1.65872	7.98169e-43			CG14309	1.7052	2.11506e-05			CG1773	-1.25273	0.000585928
CG12708	1.9981	1.10698e-40			Obp56e	-1.65852	1.76928e-43			Vm34Ca	1.69358	1.22412e-07			CG32548	-1.25089	0.00401627
CG32368	1.98517	1.91797e-28			CG31269	-1.63526	4.56873e-18			Vml	1.67709	3.3524e-05			CG34427	-1.25007	0.00388016
CecA2	1.96564	2.92622e-05			CG42266	-1.63053	0.0221649			psd	1.67417	8.10325e-09			ppk23	-1.24786	1.65089e-09
Spn88Eb	1.94929	1.51467e-47			CG13313	-1.6215	4.18404e-29			Vm26Aa	1.66938	4.6702e-09			lectin-33A	-1.23983	1.3507e-06
snoRNA:U49:66Db	1.94825	0.0124393			CG13634	-1.61838	0.0273337			CG42821	1.66448	5.37552e-10			CG32318	-1.23923	4.19414e-19
CG18563	1.94463	0.00494017			Dhc98D	-1.61547	2.70228e-09			Vm26Ab	1.66382	4.08388e-09			lcs	-1.20865	1.50735e-139
CR44276	1.9247	0.0097785			beat-IV	-1.60868	7.72505e-06			CG43255	1.65469	1.67142e-44			CG15545	-1.2076	0.00185422
snoRNA:Me28S-U1848	1.91043	0.0017075			CR44997	-1.60863	0.00503688			CG14718	1.64995	0.0286422			CR45593	-1.19996	0.0322036
hale	1.88973	0.000288434			CG10560	-1.60258	4.26724e-57			sosie	1.64872	2.55074e-66			CG6071	-1.19812	7.20083e-13
CG32373	1.88703	5.61801e-59			CG34211	-1.59277	2.49416e-13			Fcp3C	1.64521	2.04382e-08			CR46252	-1.19631	0.0161911
CecC	1.88579	0.00280014			Cpr72Ec	-1.5788	1.74709e-57			Dop1R1	1.63351	1.07472e-58			CG1504	-1.19206	0.00572463
IM1	1.88299	0.000138294			CG30265	-1.57543	0.0361316			snoRNA:U29:54Ed	1.62312	0.0170544			Rpt3R	-1.18984	1.16626e-09
CG42780	1.86158	3.26704e-16			NijC	-1.55778	9.88997e-18			CR45046	1.62303	4.50599e-17			CG11391	-1.18926	2.953e-20
Obp99a	1.85826	2.79249e-23			CG13699	-1.54652	0.00393437			snoRNA:Me28S-C3227b	1.60898	0.000641831			CG12483	-1.18191	0.00158086
CG1722	1.83497	0.00584957			CG5432	-1.54479	0.00247009			Fbp1	1.60199	0.00196319			CG1678	-1.17183	3.44063e-43
CG32642	1.83316	0.00556445			Akh	-1.53654	1.41294e-34			CR43615	1.59965	4.6677e-05			CG32379	-1.17165	1.0365e-05
Fst	1.8324	2.64143e-15			CR44287	-1.53164	0.00216737			yellow-k	1.59385	5.37296e-06			CR44209	-1.16986	0.0374882
Acp53C14a	1.82758	0.000519507			Cda4	-1.53113	0.00013482			CR43159	1.59357	9.02989e-06			CG14329	-1.16782	9.18263e-07
AstCC	1.82286	8.78178e-05			Gr21a	-1.5293	0.00559287			CR44289	1.58799	5.49327e-07			CR44644	-1.16745	2.67128e-09
CG6508	1.82177	0.0120679			CR45533	-1.52583	3.77776e-07			Hsp22	1.58555	4.30163e-107			aay	-1.16233	7.81924e-210
CG16956	1.81218	0.00618976			Jon65Aii	-1.50261	5.05232e-79			CG4456	1.58513	1.84762e-107			Muc30E	-1.16153	0.0229942
CG15829	1.80737	2.0415e-08			Or71a	-1.50253	0.00143247			CG15820	1.58349	1.79514e-40			CG34217	-1.15912	0.0500621
CG15818	1.79876	1.70434e-13			CG17782	-1.50119	0.000204774			Cyp316a1	1.58228	0.0219965			Amt	-1.15552	3.68736e-09
CG3552	1.78377	2.53544e-203			mag	-1.5008	5.87461e-74			CG14384	1.5702	0.0115428			Obp99d	-1.15108	2.39506e-05
Amyrel	1.77751	3.74513e-08			CG5961	-1.49827	4.48272e-128			Lectin-galC1	1.56896	6.9718e-141			IM18	-1.1503	0.00704056
CG13083	1.77458	0.00914017			LysP	-1.49195	1.90369e-245			CG18233	1.5682	1.01866e-06			CG10332	-1.1503	0.00704056
Lectin-galC1	1.75864	1.24129e-198			CR44130	-1.48737	3.82562e-12			CG13992	1.55394	7.77554e-25			CG34215	-1.14328	6.97755e-10
CG32212	1.75521	4.15741e-189			CG12493	-1.48403	2.02994e-32			Ir7c	1.53753	3.26576e-05			mil	-1.1405	0.00711349
CG31370	1.72641	1.8143e-89			CG18577	-1.48229	1.59497e-15			CNMa	1.53752	5.17867e-44			Hsp70Bb	-1.13992	0.0270425
Def	1.72508	4.36944e-22			CR45426	-1.4718	0.000174899			CG43064	1.53716	3.09452e-23			C901	-1.13354	0.01064
CG13324	1.71861	1.33969e-77			CG10799	-1.46901	3.10105e-56			2023-12-01	1.532	9.11445e-06			CG42525	-1.12298	0.0151648
CR45327	1.71774	5.69353e-09			CG14075	-1.46531	9.96285e-38			GstD7	1.52914	3.4867e-07			zye	-1.11783	0.00318444
NimC4	1.69182	1.22996e-76			CR44209	-1.44616	0.0202676			CG6744	1.52637	9.04287e-130			CG1648	-1.11037	1.74131e-44
GstD8	1.69023	3.27602e-11			Ugt86Di	-1.44605	2.62613e-18			CG42822	1.52392	1.18199e-13			CG13575	-1.1074	0.0147861
CG6271	1.68758	1.30817e-26			CG31775	-1.44027	7.18329e-08			CG9988	1.52278	1.38147e-06			CG5773	-1.104	1.80306e-63
Uro	1.68278	4.81519e-107			CG42586	-1.44027	7.18329e-08			CG30323	1.51638	0.0108388			CR45045	-1.10156	7.79105e-05
CR44357	1.67582	4.05299e-15			CG7299	-1.43954	2.67493e-07			CG5999	1.51287	2.4555e-49			gsb-n	-1.09805	0.0104958
lectin-37Da	1.64756	4.46177e-15			Rpt3R	-1.43617	7.14967e-12			IM1	1.51145	5.24916e-08			CG43057	-1.09714	1.34854e-07
snoRNA:Me28S-C3227b	1.6455	0.000752801			CG43779	-1.436	0.0320329			SA-2	1.50577	0.0376631			CG11368	-1.09624	1.37315e-25
CG10764	1.64465	0.00823332			mil	-1.43578	0.000370046			Vm32E	1.495	0.000233676			CG13148	-1.09398	2.60771e-06
CG15530	1.63624	0.000179844			CG8664	-1.43446	0.0203035			CG5162	1.48303	2.05453e-17			DptA	-1.08552	9.43566e-05
CG18180	1.62773	2.08426e-39			CG43673	-1.4318	3.10311e-64			CG18131	1.48119	1.2516e-06			CG6279	-1.07149	0.00226785
CG43202	1.62594	0.000421808			Obp99b	-1.43074	5.23893e-09			CG14187	1.47887	0.000361359			niki	-1.06924	4.79635e-10
CG30098	1.62472	5.93888e-14			CG12523	-1.41849	0.036369			CG3739	1.47739	3.3754e-114			CG32260	-1.06815	0.0298331
CR44300	1.62166	0.0321992			CG32548	-1.41537	0.00471125			CR44707	1.47717	0.00301993			CG6277	-1.06258	1.30418e-32
snoRNA:Me28S-G3081a	1.60605	0.0441314			CG13947	-1.41403	1.00347e-37			CG30098	1.46699	1.49898e-12			CG18609	-1.06134	7.76285e-33
Hesr	1.58755	1.32719e-20			CR44980	-1.40127	0.0128168			IntS12	1.44823	4.31922e-102			CG18530	-1.05879	0.00099004
CG12896	1.55719	6.8582e-16			b6	-1.39807	4.26615e-06			GstD8	1.44487	4.3468e-14			ImpL2	-1.05778	6.69954e-92
snoRNA:Me18S-C1096	1.55629	0.00921472			Wnt10	-1.39738	0.0301384			CG42780	1.43135	1.00994e-11			CG34212	-1.05135	1.22142e-65
CG31016	1.55522	9.38657e-05			CG33340	-1.39099	1.72645e-05			snoRNA:Psi28S-2949	1.41792	0.0328837			CG14257	-1.05085	1.59388e-20
CG43886	1.55316	5.89254e-05			CR44135	-1.37528	0.0239724			Yp1	1.4155	2.66114e-18			CG33012	-1.04222	0.00783784
snoRNA:Me28S-A992	1.55048	0.000191768			CG15887	-1.37046	0.0341943			CR45601	1.4145	7.41493e-19			TTLL3A	-1.03861	0.0444584
CG11459	1.54474	1.51105e-08			CR46094	-1.36606	0.0057238			Cyp4p3	1.41322	8.4087e-50			CG14280	-1.02985	0.0486896
CR44068	1.5286	0.0295245			CG8172	-1.3609	0.00254034			snoRNA:Psi18S-1377e	1.41271	0.00171027			dimm	-1.01973	0.0425394
teq	1.52039	2.0457e-220			Jon99Fii	-1.35978	4.33207e-96			St4	1.40789	8.39437e-15			NimA	-1.01809	0.0466628
CG18258	1.51993	6.51381e-12			CG15353	-1.35884	3.93877e-17			CR44688	1.4005	6.71513e-05			nerfin-1	-1.01648	0.0468483
CG17264	1.51657	8.76984e-22			CG34220	-1.35859	1.49011e-202			TotA	1.39301	0.0162321			CG11052	-1.01625	0.0137824
CG44013	1.51438	4.06447e-32			CR45712	-1.35183	4.13613e-17			snoRNA:Me18S-A28a	1.38835	0.0205421			CG43679	-1.0114	8.85123e-19
CR44404	1.50822	0.0018715			CG13847	-1.34576	0.0223574			Yp2	1.36	1.06048e-14			CR45647	-1.01035	0.0409957
CG43236	1.50536	0.0386039			Ir40a	-1.34264	0.000542154			Ir31a	1.35373	0.000673327			Rgk2	-1.00694	3.65265e-20
CG42662	1.49922	0.0200806			TwdlG	-1.33997	0.000248971			CG6753	1.3487	2.2899e-05			CG30334	-1.00326	6.92924e-13
CG30080	1.49922	0.0200806			Twdlalpha	-1.33094	0.0275702			snoRNA:Me28S-G2703a	1.33576	0.00501561
CR32773	1.49863	1.81935e-15			slbo	-1.32997	5.20997e-07			CG44006	1.32631	3.70473e-22
snoRNA:Me28S-G3277a	1.49428	0.00218532			CG12723	-1.32206	0.00364917			CG13488	1.32447	3.19741e-06
CG30090	1.49009	1.31125e-07			CG14564	-1.31966	0.0449845			Spn88Eb	1.32167	2.79804e-22
CG31091	1.46957	0.000600018			CG30043	-1.31819	9.53901e-35			CG42704	1.31613	2.77709e-40
CG9259	1.46218	1.25825e-12			CG31266	-1.31496	4.2012e-24			Cyp12d1-p	1.31577	2.15379e-28
CG10559	1.45973	5.4294e-18			CG33339	-1.31041	1.74025e-07			CG4269	1.31056	1.38381e-33
DIP-iota	1.45768	3.9234e-15			Osi17	-1.30734	0.00110788			CR46098	1.31046	0.00232259
snoRNA:Me28S-G2173	1.45621	0.0135267			Cpr97Eb	-1.30052	5.52232e-08			CG10264	1.28662	1.9539e-05
CG10361	1.45256	1.08362e-18			CR44299	-1.29402	1.45925e-10			CG30287	1.28553	0.00109606
upd2	1.4424	0.039547			CG15515	-1.29316	1.91786e-06			CG43400	1.28143	1.58927e-07
CG6277	1.44012	4.65086e-54			mir-1004	-1.28874	0.000462099			CG6034	1.27733	4.44053e-13
GNBP-like3	1.43844	7.46784e-05			Mdr50	-1.28768	3.53037e-92			CG10407	1.27556	2.30316e-09
snoRNA:Psi28S-2876	1.4332	3.96094e-05			vis	-1.28452	1.62987e-07			CG13905	1.27554	2.10007e-22
snoRNA:Psi28S-2149	1.43161	0.00401792			Cda9	-1.28286	3.43294e-17			CG13308	1.27405	9.69105e-06
dpr6	1.42761	9.74692e-89			Cpr100A	-1.27824	6.76885e-14			snoRNA:Me28S-A992	1.27066	0.00510657
Cp15	1.42498	0.0283259			CG12057	-1.27494	8.24409e-101			Tmc	1.26406	4.37983e-11
CG3597	1.41197	1.23319e-34			CG14960	-1.27189	0.0325096			snoRNA:Psi28S-2149	1.25953	0.0208519
Cht4	1.40869	2.51942e-16			CR45758	-1.26938	0.00204135			Ssl2	1.25622	2.39079e-07
CG14696	1.39759	7.96571e-58			CG30047	-1.2688	1.01701e-28			CG8539	1.2459	8.63994e-18
Jon25Bi	1.39419	7.09662e-18			CR45021	-1.26677	0.0379982			fit	1.23856	1.57389e-05
CG34432	1.39017	0.00457329			CG7025	-1.25634	1.09307e-37			CG31055	1.23554	1.64968e-06
snoRNA:Psi18S-920	1.38748	1.42671e-07			CG32036	-1.25487	0.0377851			CG18258	1.2333	2.29896e-08
CG6933	1.38662	2.02395e-12			CG8736	-1.25212	0.000945059			ndl	1.23123	2.495e-05
Pka-C2	1.38486	5.86915e-13			to	-1.25112	2.37265e-43			Obp83cd	1.22532	1.14439e-22
CG4716	1.38386	2.25707e-25			CG15638	-1.24755	0.014482			CG1544	1.22135	5.84119e-67
CG17224	1.37559	2.0702e-22			CG11023	-1.24624	0.0011122			snoRNA:Or-CD10	1.21278	0.0345964
Drsl2	1.364	4.65877e-06			CG2663	-1.24603	0.0487957			CG30289	1.21188	1.2505e-06
cona	1.35803	3.26883e-06			Zasp67	-1.24378	9.27498e-33			CG43055	1.20474	1.59683e-56
CG17261	1.35665	9.30314e-07			CG15153	-1.2371	0.00200887			CG18765	1.20348	4.29068e-06
CR45082	1.35302	0.00123374			CG9521	-1.23435	0.000480309			CG16775	1.20225	8.42282e-57
CG13840	1.33503	0.00563276			CG14625	-1.23286	0.0387089			CG43773	1.19973	0.0219422
Muc12Ea	1.33448	0.000151095			CG31178	-1.22856	0.0173157			CG9837	1.19814	1.36367e-78
CG13488	1.33185	0.000202845			CG5928	-1.22201	0.00614982			Unc-115b	1.18538	4.6817e-92
fit	1.33116	2.71954e-12			CG34290	-1.22007	1.49471e-31			l(2)41Ab	1.1793	1.16937e-14
CR43887	1.32608	0.00450746			Nplp4	-1.2183	5.96749e-06			CG34327	1.17837	1.38924e-12
Sox21a	1.32327	2.7641e-08			CG13461	-1.21177	0.00933672			CG33258	1.17424	4.5278e-31
TpnC73F	1.32087	3.46648e-160			Rpt6R	-1.20963	0.0079318			CG34198	1.17377	3.9619e-26
CG12483	1.31567	8.93045e-08			CG3339	-1.20621	1.06743e-06			CG30059	1.17006	0.00644632
snoRNA:Me18S-A28a	1.31173	0.0372558			Ugt86De	-1.20173	1.23554e-08			CG15065	1.16866	9.14795e-06
CG33337	1.31005	9.10441e-08			Odc1	-1.19691	1.17626e-61			CG42705	1.16859	1.03954e-23
snoRNA:U31:54Ed	1.29795	0.0122011			CR44365	-1.19637	0.0372558			P5CDh2	1.16743	9.63595e-36
Gr59f	1.29753	0.0106879			CG31636	-1.19517	2.29885e-21			CG13492	1.15039	1.48039e-77
CR44039	1.29076	2.53829e-06			CG32750	-1.19076	2.91646e-44			CR45166	1.14888	0.0172179
Ir31a	1.27672	0.00340016			CG18609	-1.18166	4.58901e-60			Cyp304a1	1.14772	5.9018e-06
CG1544	1.27538	1.5986e-77			CG1946	-1.17809	1.68767e-19			CG11459	1.14488	2.65723e-09
CG15820	1.27489	4.96157e-27			CG13305	-1.1773	3.8151e-07			Cpr76Bc	1.14318	0.00518623
CG44532	1.26904	0.0224197			CG18530	-1.17701	0.000269169			CG42329	1.14084	3.61655e-31
CG14102	1.26808	6.87526e-40			CG14694	-1.17472	1.51607e-40			CG11671	1.13461	4.59963e-64
snoRNA:Me28S-A982a	1.26671	0.013418			CG14277	-1.17154	7.78004e-46			CG43202	1.12929	0.000299116
CG15065	1.26489	0.000629241			CG4213	-1.16641	2.56805e-86			snoRNA:Me28S-G980	1.12466	0.00083816
CG14406	1.25832	2.63153e-05			CG32187	-1.16528	3.84924e-09			Sodh-1	1.11885	8.269e-28
CG7366	1.2508	0.00125507			CG5107	-1.1643	3.87714e-33			snoRNA:Psi18S-920	1.11606	0.000116446
GstD7	1.24523	8.89559e-05			CG13999	-1.16095	0.000123827			CG34457	1.11467	1.15731e-05
CG12970	1.24414	0.00138059			CR44754	-1.15234	1.36751e-24			v	1.11464	2.65324e-57
CG31013	1.21739	0.0471485			CG8708	-1.15173	1.70043e-42			mir-4985	1.11166	0.0113143
snoRNA:snR38:54Ec	1.21512	0.019928			CG9988	-1.13681	0.0371225			CG43207	1.08871	0.00014031
AttD	1.21183	0.00671689			CR45024	-1.13654	1.44301e-38			CG31469	1.08407	3.05313e-17
Ssl2	1.20874	3.56537e-08			CG12374	-1.1359	5.69172e-30			CG12998	1.07777	4.36613e-07
CG11671	1.20676	8.20386e-24			CG17475	-1.13399	5.02913e-56			Lip2	1.07296	0.00292433
CG17751	1.20298	2.15322e-18			CG12310	-1.13389	0.00975006			snoRNA:U14:30Ea	1.07238	0.00426952
Amy-d	1.20114	3.50144e-19			Rh6	-1.12768	1.14843e-128			CR45616	1.06962	0.0157196
Tsf1	1.19721	1.03891e-10			Dhc93AB	-1.12172	5.19115e-18			CG10361	1.06597	1.20681e-10
Ugt37a1	1.19671	5.04672e-05			CG34045	-1.12048	0.000131293			CG13358	1.06351	0.031045
CG4835	1.19543	3.3559e-38			cysu	-1.11829	0.000115565			CG9826	1.06317	8.27506e-10
CG42531	1.19507	0.000608257			CG5762	-1.11543	3.39018e-05			TotX	1.06238	0.04104
CR43960	1.19231	0.00127978			CG13026	-1.1144	9.81997e-09			Nach	1.06214	0.0157359
CG12520	1.19016	6.0994e-06			daw	-1.11285	8.11751e-70			CG13113	1.06072	0.0276639
CG13692	1.18901	0.016937			prim	-1.11069	0.00595271			CG15818	1.04954	9.83811e-10
Gnmt	1.18577	6.7456e-17			CG31832	-1.10996	0.00316291			CG31178	1.04399	0.0036093
CG32107	1.18286	1.27982e-14			CG18538	-1.1099	0.00632503			CG16965	1.0419	1.55698e-63
CR45046	1.17837	1.46054e-25			CG4000	-1.106	5.81071e-64			CG12880	1.03994	4.4644e-18
CG31807	1.17331	0.000354217			CG12985	-1.10547	0.000237054			CG10659	1.03977	8.74954e-24
CG13323	1.17067	6.32461e-83			CG3288	-1.10336	0.00440202			CCHa1	1.03641	2.24637e-12
CG31337	1.16987	0.0102765			Cpr47Ea	-1.10319	0.00896205			snoRNA:Me28S-G1083b	1.03345	0.000702559
snoRNA:Psi28S-2562	1.16537	0.00580718			PGRP-SC1b	-1.10145	8.94598e-12			CG12398	1.02738	6.71724e-08
snoRNA:Psi28S-2442a	1.15927	0.00645665			CG5246	-1.1013	2.18445e-19			lectin-37Da	1.02399	4.47891e-29
snoRNA:U14:30Ea	1.15414	0.000772383			List	-1.09955	1.18872e-97			Nplp3	1.01282	8.15734e-25
CG9503	1.14679	7.21583e-31			CG7203	-1.09529	2.19189e-10			CR45531	1.01092	0.039759
CG30002	1.14627	3.37414e-11			Cyp12e1	-1.09259	5.83799e-39			Uro	1.00961	2.52198e-41
CG5791	1.14409	3.51926e-05			Jon65Ai	-1.08725	2.17618e-77			CR44468	1.00791	1.10113e-06
Gld2	1.1432	0.0410915			CG11413	-1.08278	6.62436e-05
snoRNA:Psi18S-1377c	1.14264	0.0141814			CG16723	-1.07893	1.39304e-08
Gr59e	1.13104	0.0348687			CG8628	-1.07779	2.01881e-37
CG31055	1.12972	1.03681e-06			CG11911	-1.07618	3.74003e-88
CG8100	1.11932	8.48906e-05			CG10014	-1.0745	0.000145778
snoRNA:Me28S-G2703b	1.11348	0.0261841			CG34212	-1.07254	9.6822e-89
CG31664	1.11191	2.69644e-06			CR45384	-1.07161	0.00565465
CG18223	1.10946	3.95253e-10			CG42795	-1.0713	3.15365e-67
CG13075	1.10127	1.27685e-05			Npc2d	-1.06975	4.03473e-37
CG5070	1.09779	0.0123708			CR32553	-1.06974	0.000734984
CG16995	1.09626	5.94931e-05			SmydA-2	-1.0694	5.56795e-17
CG43773	1.09404	0.0484534			scpr-C	-1.06933	2.12588e-07
CG31661	1.08371	0.00790645			Or94a	-1.06825	0.00023798
CG6839	1.0828	9.48131e-51			CG31817	-1.06805	1.21464e-08
CG43071	1.07817	1.65204e-05			zye	-1.06802	0.0083605
Lip2	1.07732	0.0115507			snoRNA:Psi28S-1837a	-1.06212	0.0397831
snoRNA:Psi18S-1377b	1.07512	0.0215077			Nmdmc	-1.06203	1.62862e-52
CG16998	1.07485	0.00442661			CG17633	-1.06165	4.49134e-106
CG3434	1.07302	1.25066e-79			CG1504	-1.05449	0.0138896
LManIV	1.07111	8.65905e-08			Pex7	-1.05256	0.00910153
mia	1.0711	1.14123e-32			CG8560	-1.05118	1.33218e-18
CG11318	1.06305	1.42123e-15			CG9555	-1.05072	1.63785e-18
stl	1.05534	6.16343e-31			unc-13-4A	-1.04965	9.57372e-24
CR45571	1.055	0.00370089			CR43452	-1.04897	2.39713e-06
E(spl)m3-HLH	1.05419	5.34093e-31			Obp56g	-1.04824	6.44781e-14
CG10000	1.05029	3.24881e-06			CG15254	-1.04403	1.82091e-06
IMPPP	1.0453	0.0427128			Drsl4	-1.04275	1.35493e-10
CG33470	1.0453	0.0427128			CG32855	-1.04274	0.0148303
snoRNA:Psi28S-3385a	1.0448	0.000532189			CG11878	-1.04269	4.79596e-64
CG32391	1.04372	1.78046e-08			mir-9382	-1.03312	0.000265243
CG6300	1.03671	1.52804e-14			CG13857	-1.03263	0.00529033
CG15199	1.03635	1.09063e-06			ZnT33D	-1.03114	0.000479846
CG45544	1.03274	0.00359284			CR33218	-1.03097	0.00281252
CG3713	1.02915	0.0140814			lcs	-1.02776	1.07745e-118
TpnC47D	1.02822	2.77456e-12			PH4alphaSG1	-1.02461	0.033478
CG34433	1.02725	0.0167964			TrpA1	-1.02043	3.81548e-08
CG31465	1.02717	3.79897e-14			thetaTry	-1.01971	1.38387e-46
PGRP-SB1	1.02627	7.88317e-27			Cht7	-1.01914	2.11024e-07
CG30287	1.02038	0.0206839			CG11333	-1.01621	0.025347
Cyp12d1-p	1.01935	3.67041e-16			CR43751	-1.01503	0.0478381
LManIII	1.01581	4.03837e-09			CR44756	-1.01176	8.16811e-08
CG14500	1.01252	0.000256686			CG31028	-1.0108	3.74477e-07
Sodh-1	1.00619	7.5752e-12			CG1648	-1.01019	3.54905e-95
CR44035	1.00575	3.0325e-30			CR42794	-1.01	0.0329358
snoRNA:Or-aca5	1.00512	0.0250354			CG4563	-1.0083	1.09353e-06
rst	1.00288	1.72721e-62			Or42b	-1.00715	0.0477489
CR45314	1.00074	0.0438238			CG31265	-1.00236	3.34159e-27
CR44289	1.00068	0.00897017			CG2962	-1.00216	0.0462145
