# Supplementary material for: An insulin-sensitive Drosophila insulin-like receptor mutant remodels methionine metabolism to extend lifespan
Source: PLoS Genet. 2025 Jun 16;21(6):e1011640. doi: 10.1371/journal.pgen.1011640 (PMC12208457; doi:10.1371/journal.pgen.1011640)
Supplement: S3 Table — (XLSX) [file pgen.1011640.s003.xlsx]

## Sheet: Legend
Table S3. Metabolite count values per replicate sample, normalized to sample mass (body mass). Females aged 15 days and 30 days. Undetected metabolites that were included in the mammalian-based panel are recorded as "#VALUE!".

## Sheet: Metabolites
	Wildtype at 15 days						dInr(353/+) at 15 days						dInr(E19/74) at 15 days						Wildtype at 30 days						dInr(353/+) at 30 days						dInr(E19/74) at 30 days
	1	2	3	4	5	6	1	2	3	4	5	6	1	2	3	4	5	6	MT31	MT32	MT34	MT33	MT36	MT35	MT37	MT38	MT40	MT39	MT41	MT42	MT55	MT56	MT57	MT58	MT60	MT59
Trimethylamine (TMA)	#VALUE!	#VALUE!	#VALUE!	#VALUE!	#VALUE!	#VALUE!	#VALUE!	#VALUE!	#VALUE!	#VALUE!	#VALUE!	#VALUE!	#VALUE!	#VALUE!	#VALUE!	#VALUE!	#VALUE!	#VALUE!	#VALUE!	#VALUE!	#VALUE!	#VALUE!	#VALUE!	#VALUE!	#VALUE!	#VALUE!	#VALUE!	#VALUE!	#VALUE!	#VALUE!	#VALUE!	#VALUE!	#VALUE!	#VALUE!	#VALUE!	#VALUE!
Ethanolamine	403269	381557	392470	432018	499334	290970	528805	dInr(353/+) at 15 days	333350	424173	286903	287692	224278	266247	273180	356307	332428	322277	332433	423871	430458	412742	348189	475570	382671	375461	396230	392515	343133	445532	259794	210264	302978	426046	259685	202901
Aminoacetone	#VALUE!	#VALUE!	#VALUE!	#VALUE!	#VALUE!	#VALUE!	#VALUE!	#VALUE!	#VALUE!	#VALUE!	#VALUE!	#VALUE!	#VALUE!	#VALUE!	#VALUE!	#VALUE!	#VALUE!	#VALUE!	#VALUE!	#VALUE!	#VALUE!	#VALUE!	#VALUE!	#VALUE!	#VALUE!	#VALUE!	#VALUE!	#VALUE!	#VALUE!	#VALUE!	#VALUE!	#VALUE!	#VALUE!	#VALUE!	#VALUE!	#VALUE!
1-Methylguanidine	#VALUE!	#VALUE!	#VALUE!	#VALUE!	#VALUE!	#VALUE!	#VALUE!	#VALUE!	#VALUE!	#VALUE!	#VALUE!	#VALUE!	#VALUE!	#VALUE!	#VALUE!	#VALUE!	#VALUE!	#VALUE!	#VALUE!	#VALUE!	#VALUE!	#VALUE!	#VALUE!	#VALUE!	#VALUE!	#VALUE!	#VALUE!	#VALUE!	#VALUE!	#VALUE!	#VALUE!	#VALUE!	#VALUE!	#VALUE!	#VALUE!	#VALUE!
Glycine	846744	736695	856217	841766	1.48469e+06	827271	577093	746189	697667	676785	624002	571240	620051	651472	554591	840331	646554	752945	634025	567385	610020	565402	560006	690429	668813	662990	700614	705852	612773	655825	561093	596422	558819	682013	522551	544328
Trimethylamine-N-Oxide (TMAO)	#VALUE!	#VALUE!	#VALUE!	#VALUE!	#VALUE!	#VALUE!	#VALUE!	#VALUE!	#VALUE!	#VALUE!	#VALUE!	#VALUE!	#VALUE!	#VALUE!	#VALUE!	#VALUE!	#VALUE!	#VALUE!	#VALUE!	#VALUE!	#VALUE!	#VALUE!	#VALUE!	#VALUE!	#VALUE!	#VALUE!	#VALUE!	#VALUE!	#VALUE!	#VALUE!	#VALUE!	#VALUE!	#VALUE!	#VALUE!	#VALUE!	#VALUE!
Putrescine	#VALUE!	#VALUE!	#VALUE!	#VALUE!	#VALUE!	#VALUE!	#VALUE!	#VALUE!	#VALUE!	#VALUE!	#VALUE!	#VALUE!	#VALUE!	#VALUE!	#VALUE!	#VALUE!	#VALUE!	#VALUE!	#VALUE!	#VALUE!	#VALUE!	#VALUE!	#VALUE!	#VALUE!	#VALUE!	#VALUE!	#VALUE!	#VALUE!	#VALUE!	#VALUE!	#VALUE!	#VALUE!	#VALUE!	#VALUE!	#VALUE!	#VALUE!
betaAlanine	2.28659e+07	2.68687e+07	2.76065e+07	2.76618e+07	3.20276e+07	2.07845e+07	2.51535e+07	2.50766e+07	2.96197e+07	2.84809e+07	2.71049e+07	3.05053e+07	2.33357e+07	2.52762e+07	2.39334e+07	3.11451e+07	2.65875e+07	2.98111e+07	2.19276e+07	1.91049e+07	2.23021e+07	2.07674e+07	2.18881e+07	3.16229e+07	2.19993e+07	2.21181e+07	2.36043e+07	2.47066e+07	2.65708e+07	2.71462e+07	1.91711e+07	1.94128e+07	1.98081e+07	2.44868e+07	1.92784e+07	2.22924e+07
Alanine	3.32775e+07	3.62091e+07	3.96151e+07	3.94723e+07	3.87467e+07	2.95933e+07	3.61339e+07	3.73082e+07	4.34062e+07	4.40241e+07	3.46243e+07	3.49435e+07	3.72929e+07	4.08608e+07	3.74668e+07	5.21748e+07	3.95941e+07	4.23727e+07	3.15622e+07	2.95824e+07	3.50144e+07	3.29875e+07	3.06032e+07	4.32081e+07	3.72068e+07	3.74786e+07	3.88244e+07	3.85305e+07	3.55835e+07	3.55018e+07	3.54068e+07	3.57118e+07	3.78308e+07	4.83747e+07	3.25536e+07	3.42151e+07
Sarcosine	180378	171422	247338	222647	231776	249393	44913	102046	95531.3	86912.1	79416.5	62530.3	1.84235e+06	1.38452e+06	1.40684e+06	1.86345e+06	1.33725e+06	1.70642e+06	126213	107530	180211	103173	70509.6	175407	55886.7	34905.3	60158.6	55540.6	75592.9	64077.9	1.08522e+06	1.02932e+06	821380	1.00855e+06	704504	1.0218e+06
Betaine Aldehyde	#VALUE!	#VALUE!	#VALUE!	#VALUE!	#VALUE!	#VALUE!	#VALUE!	#VALUE!	#VALUE!	#VALUE!	#VALUE!	#VALUE!	#VALUE!	#VALUE!	#VALUE!	#VALUE!	#VALUE!	#VALUE!	#VALUE!	#VALUE!	#VALUE!	#VALUE!	#VALUE!	#VALUE!	#VALUE!	#VALUE!	#VALUE!	#VALUE!	#VALUE!	#VALUE!	#VALUE!	#VALUE!	#VALUE!	#VALUE!	#VALUE!	#VALUE!
Cadaverine	#VALUE!	#VALUE!	#VALUE!	#VALUE!	#VALUE!	#VALUE!	#VALUE!	#VALUE!	#VALUE!	#VALUE!	#VALUE!	#VALUE!	#VALUE!	#VALUE!	#VALUE!	#VALUE!	#VALUE!	#VALUE!	#VALUE!	#VALUE!	#VALUE!	#VALUE!	#VALUE!	#VALUE!	#VALUE!	#VALUE!	#VALUE!	#VALUE!	#VALUE!	#VALUE!	#VALUE!	#VALUE!	#VALUE!	#VALUE!	#VALUE!	#VALUE!
3-Aminoisobutyrate	323869	302846	360793	242965	379130	259357	253529	282664	363885	350395	299109	395648	384454	395210	405625	528971	456138	535431	258521	172946	237766	195040	213493	288646	299163	285338	334550	374467	335195	271057	318370	344399	304087	360918	257071	328675
Choline	4.19636e+07	4.68691e+07	4.4002e+07	4.5027e+07	5.89891e+07	4.14743e+07	4.55874e+07	4.92208e+07	4.23664e+07	4.3324e+07	4.101e+07	3.33025e+07	4.40969e+07	5.14624e+07	4.31019e+07	6.01717e+07	5.22711e+07	5.10259e+07	4.20294e+07	4.50668e+07	4.34828e+07	4.37424e+07	4.48286e+07	6.37307e+07	4.67776e+07	4.45799e+07	4.83116e+07	5.44116e+07	5.39301e+07	5.21084e+07	4.4932e+07	4.484e+07	4.6841e+07	5.35363e+07	4.27748e+07	4.56546e+07
Dimethylglycine	#VALUE!	#VALUE!	#VALUE!	#VALUE!	#VALUE!	#VALUE!	#VALUE!	#VALUE!	#VALUE!	#VALUE!	#VALUE!	#VALUE!	#VALUE!	#VALUE!	#VALUE!	#VALUE!	#VALUE!	#VALUE!	#VALUE!	#VALUE!	#VALUE!	#VALUE!	#VALUE!	#VALUE!	#VALUE!	#VALUE!	#VALUE!	#VALUE!	#VALUE!	#VALUE!	#VALUE!	#VALUE!	#VALUE!	#VALUE!	#VALUE!	#VALUE!
L-2-Aminobutyric Acid	68872.2	59271.7	75645	53134	106809	63500.5	76465.6	56311.2	86132.3	89772.1	81705.2	105755	83561.1	93673.6	84903.2	122906	118369	108099	54501.4	44342.8	63674.1	55085.1	49692.4	66287.9	71656.8	65202	81627.3	97213.2	76271.1	69998	74484.6	98535.5	86216.5	88751	61853.5	85885.3
2-Aminoisobutyric Acid	6.18979e+06	7.13926e+06	7.25646e+06	7.11716e+06	7.97037e+06	5.53637e+06	6.46535e+06	6.40639e+06	6.92079e+06	7.93589e+06	6.10263e+06	6.39567e+06	6.70153e+06	6.61636e+06	6.82399e+06	9.16888e+06	7.11209e+06	8.04572e+06	5.93455e+06	5.63723e+06	6.38317e+06	5.91146e+06	6.20123e+06	8.75741e+06	5.94236e+06	6.34801e+06	6.51401e+06	6.53803e+06	6.12947e+06	5.85168e+06	6.08261e+06	5.78789e+06	6.38605e+06	8.75679e+06	5.78187e+06	6.38428e+06
Serine	9.49926e+06	1.13607e+07	1.10058e+07	1.1336e+07	1.34134e+07	9.17749e+06	1.07621e+07	1.31406e+07	1.38022e+07	1.3089e+07	1.31054e+07	1.26299e+07	1.1269e+07	1.18391e+07	9.64274e+06	1.59861e+07	1.28425e+07	1.35794e+07	7.07355e+06	6.86804e+06	7.94935e+06	6.51107e+06	9.06057e+06	9.48654e+06	1.26106e+07	1.18049e+07	1.18561e+07	1.10605e+07	1.13215e+07	1.25274e+07	8.71191e+06	9.42495e+06	9.20004e+06	1.21135e+07	9.28391e+06	9.80152e+06
Hypotaurine	46386.1	77643.6	92595.2	78802.9	86532.1	65287.4	80205.6	75576.6	103966	85676.8	116448	104027	103825	123178	119923	204563	224714	201845	98542.2	87701.7	155707	150435	154595	214063	190648	188746	194036	209102	168592	194273	194786	236335	202322	276840	219415	182257
Cytosine	#VALUE!	#VALUE!	#VALUE!	#VALUE!	#VALUE!	#VALUE!	#VALUE!	#VALUE!	#VALUE!	#VALUE!	#VALUE!	#VALUE!	#VALUE!	#VALUE!	#VALUE!	#VALUE!	#VALUE!	#VALUE!	#VALUE!	#VALUE!	#VALUE!	#VALUE!	#VALUE!	#VALUE!	#VALUE!	#VALUE!	#VALUE!	#VALUE!	#VALUE!	#VALUE!	#VALUE!	#VALUE!	#VALUE!	#VALUE!	#VALUE!	#VALUE!
Histamine	3.3518e+07	2.75594e+07	3.13144e+07	3.326e+07	3.34451e+07	2.99471e+07	3.04408e+07	2.62683e+07	2.96341e+07	2.7909e+07	2.57904e+07	2.51447e+07	2.55941e+07	2.35387e+07	2.40263e+07	2.54927e+07	2.14725e+07	2.56538e+07	2.31001e+07	2.82031e+07	2.98609e+07	2.80843e+07	2.25255e+07	3.33489e+07	2.57687e+07	2.55314e+07	2.58858e+07	2.96864e+07	2.38837e+07	2.66546e+07	1.62657e+07	2.05373e+07	1.68866e+07	2.04022e+07	1.70872e+07	1.74104e+07
Creatinine	#VALUE!	#VALUE!	#VALUE!	#VALUE!	#VALUE!	#VALUE!	#VALUE!	#VALUE!	#VALUE!	#VALUE!	#VALUE!	#VALUE!	#VALUE!	#VALUE!	#VALUE!	#VALUE!	#VALUE!	#VALUE!	#VALUE!	#VALUE!	#VALUE!	#VALUE!	#VALUE!	#VALUE!	#VALUE!	#VALUE!	#VALUE!	#VALUE!	#VALUE!	#VALUE!	#VALUE!	#VALUE!	#VALUE!	#VALUE!	#VALUE!	#VALUE!
5,6-Dihydrouracil	725160	828417	816840	815519	876643	627140	588193	679036	764670	708412	715901	740445	696199	679199	590719	880492	714273	789122	683562	605900	689341	590895	664035	917735	716154	689485	753147	741339	806892	813801	632006	658108	596480	774721	609286	723206
Proline	9.09358e+07	1.0626e+08	1.06148e+08	9.82634e+07	1.17711e+08	8.59583e+07	9.035e+07	1.03891e+08	9.96914e+07	1.08863e+08	1.13934e+08	113215201	1.42817e+08	1.48247e+08	1.42759e+08	1.91348e+08	1.58533e+08	1.89016e+08	8.43622e+07	6.1698e+07	7.95178e+07	7.68073e+07	9.37482e+07	1.18472e+08	9.29141e+07	1.01172e+08	1.04251e+08	108284631	107459164	100753910	1.23161e+08	1.4234e+08	1.29769e+08	179453475	1.29955e+08	1.34686e+08
5-Aminovaleric Acid	#VALUE!	#VALUE!	#VALUE!	#VALUE!	#VALUE!	#VALUE!	#VALUE!	#VALUE!	#VALUE!	#VALUE!	#VALUE!	#VALUE!	#VALUE!	#VALUE!	#VALUE!	#VALUE!	#VALUE!	#VALUE!	#VALUE!	#VALUE!	#VALUE!	#VALUE!	#VALUE!	#VALUE!	#VALUE!	#VALUE!	#VALUE!	#VALUE!	#VALUE!	#VALUE!	#VALUE!	#VALUE!	#VALUE!	#VALUE!	#VALUE!	#VALUE!
Betaine	#VALUE!	#VALUE!	#VALUE!	#VALUE!	#VALUE!	#VALUE!	#VALUE!	#VALUE!	#VALUE!	#VALUE!	#VALUE!	#VALUE!	#VALUE!	#VALUE!	#VALUE!	#VALUE!	#VALUE!	#VALUE!	#VALUE!	#VALUE!	#VALUE!	#VALUE!	#VALUE!	#VALUE!	#VALUE!	#VALUE!	#VALUE!	#VALUE!	#VALUE!	#VALUE!	#VALUE!	#VALUE!	#VALUE!	#VALUE!	#VALUE!	#VALUE!
Valine	5.30233e+06	5.78565e+06	6.63821e+06	5.46399e+06	6.99404e+06	5.15156e+06	6.58671e+06	7.12017e+06	6.89266e+06	8.25851e+06	8.14111e+06	8.25546e+06	7.3711e+06	8.42302e+06	7.06423e+06	1.02582e+07	9.34014e+06	9.59904e+06	4.5027e+06	3.76982e+06	4.01615e+06	3.06567e+06	3.92444e+06	4.3031e+06	7.10484e+06	7.06362e+06	7.26843e+06	8.77467e+06	8.54286e+06	8.41626e+06	6.27333e+06	6.60079e+06	5.56589e+06	7.93055e+06	6.00527e+06	6.75617e+06
Indole	#VALUE!	#VALUE!	#VALUE!	#VALUE!	#VALUE!	#VALUE!	#VALUE!	#VALUE!	#VALUE!	#VALUE!	#VALUE!	#VALUE!	#VALUE!	#VALUE!	#VALUE!	#VALUE!	#VALUE!	#VALUE!	#VALUE!	#VALUE!	#VALUE!	#VALUE!	#VALUE!	#VALUE!	#VALUE!	#VALUE!	#VALUE!	#VALUE!	#VALUE!	#VALUE!	#VALUE!	#VALUE!	#VALUE!	#VALUE!	#VALUE!	#VALUE!
Threonine	1.10271e+07	1.50428e+07	1.30717e+07	2.31214e+07	2.34665e+07	1.78802e+07	1.47264e+07	1.58081e+07	1.94764e+07	1.96903e+07	1.93245e+07	1.83301e+07	2.70132e+07	3.27027e+07	2.79812e+07	3.29592e+07	2.90931e+07	3.2809e+07	1.87115e+07	2.72719e+07	2.63508e+07	2.29878e+07	2.18743e+07	3.10012e+07	1.70232e+07	1.64566e+07	1.73289e+07	1.54252e+07	2.11429e+07	1.87279e+07	1.54447e+07	1.86316e+07	1.70613e+07	2.4727e+07	1.75433e+07	2.11048e+07
Cysteine	17724	59815.1	97261.4	160424	66231.4	71917.1	18680.8	20794.6	56311.1	71756.6	77394.1	85770.1	113126	186965	154328	287052	216077	267157	113760	55777.9	126015	139423	145628	178033	66843	47836.2	156486	189461	156683	129948	158022	280507	273246	344374	67612.9	96244.2
Niacinamide	26922.2	30353.6	32011.1	28233.5	72474.3	55220.1	23144	28529	27754.4	22049.6	47376	53447.2	28894.3	45371.8	32012.6	51575.6	60978.3	58361.8	27379.2	28183	30228.4	30018.3	51775.6	90191.8	26664.1	24993.5	27661.8	26638.8	48597.7	51755.7	37635.4	37521.2	30667.5	38216.3	47725.4	54571.5
Taurine	3.39041e+07	3.67944e+07	4.01813e+07	4.32848e+07	4.92989e+07	3.68681e+07	2.7641e+07	3.06229e+07	32593452	3.34883e+07	3.1631e+07	3.14765e+07	4.72243e+07	5.22344e+07	4.54906e+07	5.89112e+07	5.02913e+07	5.77232e+07	3.86756e+07	3.69776e+07	4.19193e+07	4.10746e+07	4.08596e+07	5.62915e+07	4.09039e+07	4.26163e+07	3.95226e+07	4.21719e+07	3.6686e+07	4.15808e+07	5.46878e+07	5.86984e+07	4.95125e+07	6.88876e+07	5.60832e+07	5.53486e+07
1-Methylhistamine	#VALUE!	#VALUE!	#VALUE!	#VALUE!	#VALUE!	#VALUE!	#VALUE!	#VALUE!	#VALUE!	#VALUE!	#VALUE!	#VALUE!	#VALUE!	#VALUE!	#VALUE!	#VALUE!	#VALUE!	#VALUE!	#VALUE!	#VALUE!	#VALUE!	#VALUE!	#VALUE!	#VALUE!	#VALUE!	#VALUE!	#VALUE!	#VALUE!	#VALUE!	#VALUE!	#VALUE!	#VALUE!	#VALUE!	#VALUE!	#VALUE!	#VALUE!
Imidazoleacetic Acid	128903	145727	143775	174179	273378	131373	95060.8	117126	111110	125656	65506.2	78498.1	108248	125172	97085.6	141078	122982	110973	98138.6	103575	114733	96189.7	79653.8	124692	115504	112051	106294	95616	82003.8	110058	92036.8	74986.6	98786	99218.4	103508	120900
5,6-Dihydrothymine	#VALUE!	#VALUE!	#VALUE!	#VALUE!	#VALUE!	#VALUE!	#VALUE!	#VALUE!	#VALUE!	#VALUE!	#VALUE!	#VALUE!	#VALUE!	#VALUE!	#VALUE!	#VALUE!	#VALUE!	#VALUE!	#VALUE!	#VALUE!	#VALUE!	#VALUE!	#VALUE!	#VALUE!	#VALUE!	#VALUE!	#VALUE!	#VALUE!	#VALUE!	#VALUE!	#VALUE!	#VALUE!	#VALUE!	#VALUE!	#VALUE!	#VALUE!
Pyroglutamic Acid	2.09402e+06	1.96967e+06	1.81532e+06	1.56811e+06	1.94608e+06	1.34862e+06	2.25333e+06	2.47762e+06	1.78986e+06	1.85022e+06	1.76308e+06	1.59995e+06	1.54719e+06	1.6206e+06	1.79103e+06	1.99988e+06	1.58809e+06	1.57951e+06	1.91895e+06	1.68169e+06	1.71115e+06	1.97056e+06	1.54965e+06	2.11809e+06	2.00095e+06	2.31016e+06	1.87905e+06	2.11953e+06	1.7483e+06	1.94647e+06	1.63178e+06	1.50663e+06	1.60124e+06	2.08913e+06	1.17612e+06	1.36057e+06
Pipecolate	1.9616e+06	2.18615e+06	3.0227e+06	3.19365e+06	2.51598e+06	3.04714e+06	973677	973053	1.14759e+06	1.34649e+06	1.2219e+06	1.17167e+06	1.76197e+06	1.70285e+06	1.50505e+06	1.96394e+06	1.64784e+06	1.73254e+06	2.28862e+06	1.90862e+06	2.5776e+06	1.88233e+06	1.79092e+06	2.94326e+06	2.41012e+06	2.21247e+06	1.90735e+06	1.97012e+06	2.13962e+06	2.03219e+06	1.5244e+06	2.05182e+06	1.47466e+06	2.04034e+06	1.80328e+06	1.64252e+06
Agmatine	490528	588700	581233	595506	621390	439254	480269	489432	507150	510105	476352	522150	539746	509077	411420	669828	515306	614058	495228	431758	461086	411423	453255	620495	543746	519393	515549	532771	546596	560207	454446	482234	428648	594445	424265	480986
N-Acetylputrescine	#VALUE!	#VALUE!	#VALUE!	#VALUE!	#VALUE!	#VALUE!	#VALUE!	#VALUE!	#VALUE!	#VALUE!	#VALUE!	#VALUE!	#VALUE!	#VALUE!	#VALUE!	#VALUE!	#VALUE!	#VALUE!	#VALUE!	#VALUE!	#VALUE!	#VALUE!	#VALUE!	#VALUE!	#VALUE!	#VALUE!	#VALUE!	#VALUE!	#VALUE!	#VALUE!	#VALUE!	#VALUE!	#VALUE!	#VALUE!	#VALUE!	#VALUE!
Creatine	#VALUE!	#VALUE!	#VALUE!	#VALUE!	#VALUE!	#VALUE!	#VALUE!	#VALUE!	#VALUE!	#VALUE!	#VALUE!	#VALUE!	#VALUE!	#VALUE!	#VALUE!	#VALUE!	#VALUE!	#VALUE!	#VALUE!	#VALUE!	#VALUE!	#VALUE!	#VALUE!	#VALUE!	#VALUE!	#VALUE!	#VALUE!	#VALUE!	#VALUE!	#VALUE!	#VALUE!	#VALUE!	#VALUE!	#VALUE!	#VALUE!	#VALUE!
Hydroxyproline	139949	298713	275395	384138	223096	45260.7	164721	271739	245786	151480	145862	181084	151631	83836.6	50061	207163	73597.5	93679.3	108442	61952.2	118260	123884	80861.5	68296.4	285763	238965	190401	208496	256408	290148	105827	154337	64946	102365	102722	100858
Aminolevulinate	41750.8	37797.1	43186.7	28617.6	60796.1	39537.7	29448.7	44936.1	30486.1	29097.6	24320.6	27919.9	28537.1	40901.9	25374.2	45350.6	27168.9	36128.6	34474.1	22846.6	27335.7	19628.8	20793.3	29315.5	27352.4	29261.9	29109.5	30129.9	29153.6	27097.3	23794.2	27089.2	22118.1	25353.6	11900.3	27143.9
Leucine /D-Norleucine	1.54737e+07	1.68981e+07	1.827e+07	1.41551e+07	1.80369e+07	1.32824e+07	1.7317e+07	1.77626e+07	1.64925e+07	1.54388e+07	1.71275e+07	1.79318e+07	1.9462e+07	2.18995e+07	1.83036e+07	2.31358e+07	2.1499e+07	2.16189e+07	1.34379e+07	1.16907e+07	1.11664e+07	1.05004e+07	1.15095e+07	1.38726e+07	1.72458e+07	1.78257e+07	1.64762e+07	1.98015e+07	1.77522e+07	1.78992e+07	1.66027e+07	1.77954e+07	1.58633e+07	1.91583e+07	1.40146e+07	1.66836e+07
iso-Leucine /allo-isoLeucine	3.07531e+06	3.33526e+06	3.96376e+06	3.14494e+06	3.9349e+06	2.99354e+06	3.38322e+06	3.61662e+06	3.56084e+06	3.46906e+06	4.00689e+06	4.44202e+06	4.23091e+06	5.09219e+06	4.19575e+06	5.54904e+06	5.57767e+06	5.18917e+06	2.69473e+06	2.2816e+06	2.32172e+06	2.21246e+06	2.53954e+06	2.76139e+06	3.38565e+06	3.57981e+06	3.89821e+06	4.43462e+06	3.81125e+06	4.23407e+06	3.73485e+06	3.8373e+06	3.53504e+06	4.5078e+06	3.64724e+06	3.84092e+06
Ornithine	1.68424e+06	1.76247e+06	1.60438e+06	1.59872e+06	1.57495e+06	1.21701e+06	1.28908e+06	1.69101e+06	1.14252e+06	1.29861e+06	1.19128e+06	1.23697e+06	1.2075e+06	1.34493e+06	1.12e+06	1.57112e+06	1.42276e+06	1.45243e+06	1.53529e+06	1.28036e+06	1.41529e+06	1.33966e+06	1.29052e+06	1.85177e+06	1.46331e+06	1.14848e+06	1.38316e+06	1.39841e+06	1.70753e+06	1.39306e+06	1.43331e+06	1.25526e+06	1.20277e+06	1.19702e+06	1.14397e+06	1.34943e+06
Asparagine	9.6573e+06	1.22405e+07	1.14403e+07	1.03114e+07	1.14684e+07	7.26369e+06	1.70251e+07	1.64957e+07	2.19699e+07	2.21587e+07	2.50227e+07	2.24438e+07	7.51577e+06	7.85313e+06	5.96963e+06	1.58195e+07	1.01859e+07	1.32482e+07	6.9163e+06	5.10156e+06	5.68802e+06	5.23311e+06	6.28933e+06	8.05458e+06	1.80196e+07	2.25761e+07	2.27652e+07	2.08453e+07	1.76719e+07	1.57534e+07	7.39027e+06	8.43221e+06	6.16094e+06	1.10274e+07	8.37845e+06	9.42674e+06
Aspartic Acid	352514	385287	435552	361656	554301	415221	491025	520483	413905	454222	496796	591794	460477	546295	495016	747571	499089	743537	313267	354978	325493	350608	352193	768695	331759	361199	330612	457104	429354	460787	566603	575959	492966	596011	548149	679354
Homocysteine	#VALUE!	#VALUE!	#VALUE!	#VALUE!	#VALUE!	#VALUE!	#VALUE!	#VALUE!	#VALUE!	#VALUE!	#VALUE!	#VALUE!	#VALUE!	#VALUE!	#VALUE!	#VALUE!	#VALUE!	#VALUE!	#VALUE!	#VALUE!	#VALUE!	#VALUE!	#VALUE!	#VALUE!	#VALUE!	#VALUE!	#VALUE!	#VALUE!	#VALUE!	#VALUE!	#VALUE!	#VALUE!	#VALUE!	#VALUE!	#VALUE!	#VALUE!
S-Methylcysteine	73202.4	152672	287512	377077	751273	600595	108717	103709	146587	154934	353383	447230	525737	656206	485861	760271	900102	946417	326470	101191	356036	379689	564381	807077	268299	204057	520099	277922	622397	665736	528732	761384	633353	890183	822015	737414
1-Methylnicotinamide	#VALUE!	#VALUE!	#VALUE!	50429.6	#VALUE!	#VALUE!	#VALUE!	#VALUE!	#VALUE!	#VALUE!	#VALUE!	#VALUE!	#VALUE!	100726	#VALUE!	113614	#VALUE!	#VALUE!	#VALUE!	#VALUE!	#VALUE!	#VALUE!	#VALUE!	#VALUE!	#VALUE!	#VALUE!	#VALUE!	#VALUE!	#VALUE!	#VALUE!	#VALUE!	83223.3	#VALUE!	#VALUE!	#VALUE!	#VALUE!
Tyramine	#VALUE!	#VALUE!	#VALUE!	#VALUE!	#VALUE!	#VALUE!	#VALUE!	#VALUE!	#VALUE!	#VALUE!	#VALUE!	#VALUE!	#VALUE!	#VALUE!	#VALUE!	#VALUE!	#VALUE!	#VALUE!	#VALUE!	#VALUE!	#VALUE!	#VALUE!	#VALUE!	#VALUE!	#VALUE!	#VALUE!	#VALUE!	#VALUE!	#VALUE!	#VALUE!	#VALUE!	#VALUE!	#VALUE!	#VALUE!	#VALUE!	#VALUE!
4-Aminobenzoic Acid	15812.5	19555.1	30381.4	32413.4	95521.6	62219.4	22988.5	21142.7	27828	20464.1	39758.1	41793.3	28769.8	24046.8	28165.9	38602.5	43600	51055.7	26740.3	18271.9	37556.4	47127.2	58278.2	71583.6	24053.4	21361.1	42651.6	32802.3	73718.2	71446.8	26181.3	46271.6	39322.7	41328.9	63760.7	64510.1
Trigonelline	282549	231774	331462	362685	398305	264861	158887	116388	149421	159863	188573	145241	106179	114620	117695	128701	102729	99183.9	298967	287437	267493	331066	255869	413665	225681	202690	254876	201767	301734	253748	112899	94409.3	154051	168812	122404	159224
1-Methylimidazole Acetate	#VALUE!	#VALUE!	#VALUE!	#VALUE!	#VALUE!	#VALUE!	#VALUE!	#VALUE!	#VALUE!	#VALUE!	#VALUE!	#VALUE!	#VALUE!	#VALUE!	#VALUE!	#VALUE!	#VALUE!	#VALUE!	#VALUE!	#VALUE!	#VALUE!	#VALUE!	#VALUE!	#VALUE!	#VALUE!	#VALUE!	#VALUE!	#VALUE!	#VALUE!	#VALUE!	#VALUE!	#VALUE!	#VALUE!	#VALUE!	#VALUE!	#VALUE!
Imidazole Propionate	#VALUE!	#VALUE!	#VALUE!	#VALUE!	#VALUE!	#VALUE!	#VALUE!	#VALUE!	#VALUE!	#VALUE!	#VALUE!	#VALUE!	#VALUE!	#VALUE!	#VALUE!	#VALUE!	#VALUE!	#VALUE!	#VALUE!	#VALUE!	#VALUE!	#VALUE!	#VALUE!	#VALUE!	#VALUE!	#VALUE!	#VALUE!	#VALUE!	#VALUE!	#VALUE!	#VALUE!	#VALUE!	#VALUE!	#VALUE!	#VALUE!	#VALUE!
Spermidine	#VALUE!	#VALUE!	#VALUE!	#VALUE!	#VALUE!	#VALUE!	#VALUE!	#VALUE!	#VALUE!	#VALUE!	#VALUE!	#VALUE!	#VALUE!	#VALUE!	#VALUE!	#VALUE!	#VALUE!	#VALUE!	#VALUE!	#VALUE!	#VALUE!	#VALUE!	#VALUE!	#VALUE!	#VALUE!	#VALUE!	#VALUE!	#VALUE!	#VALUE!	#VALUE!	#VALUE!	#VALUE!	#VALUE!	#VALUE!	#VALUE!	#VALUE!
4-Guanidinobutanoate	5.39524e+06	4.82671e+06	4.48093e+06	3.27413e+06	2.97021e+06	2.31201e+06	922268	1.48964e+06	1.83198e+06	1.50335e+06	1.40769e+06	1.15255e+06	1.40683e+06	1.22357e+06	951088	1.86146e+06	1.14193e+06	1.31701e+06	1.19613e+06	870659	961282	565522	809864	846565	1.15092e+06	1.19135e+06	1.08179e+06	1.22983e+06	901496	778430	226626	389836	250981	396489	303928	225332
Acetylcholine	2.96812e+06	5.72057e+06	2.88354e+06	6.2937e+06	7.1414e+06	5.57413e+06	2.41236e+06	3.47162e+06	2.846e+06	2.82235e+06	5.23484e+06	4.85371e+06	3.61073e+06	5.27238e+06	3.13644e+06	3.3084e+06	4.3356e+06	3.52141e+06	1.73248e+07	4.16385e+06	5.70638e+06	4.5556e+06	5.85227e+06	9.69004e+06	6.55158e+06	9.39305e+06	8.46415e+06	3.55353e+06	7.24659e+06	6.59373e+06	2.03601e+07	3.96971e+06	3.69875e+06	3.38898e+06	3.69242e+06	4.17629e+06
Glutamine	2.0235e+08	2.51107e+08	2.31816e+08	2.12006e+08	2.78791e+08	1.74441e+08	3.35155e+08	3.24195e+08	3.92659e+08	4.03149e+08	4.59331e+08	4.13117e+08	1.9049e+08	1.98761e+08	1.53398e+08	3.31497e+08	2.49887e+08	2.9184e+08	1.53023e+08	1.38134e+08	1.45349e+08	1.22686e+08	1.46677e+08	180795984	3.65481e+08	3.89303e+08	372596467	3.73755e+08	3.21685e+08	3.15588e+08	1.72097e+08	1.87205e+08	1.38577e+08	2.41899e+08	1.73477e+08	1.96142e+08
Lysine	6.02075e+07	9.76174e+07	7.50952e+07	8.11975e+07	7.7391e+07	5.73414e+07	1.16109e+08	1.14859e+08	1.34568e+08	1.4583e+08	1.55705e+08	1.47409e+08	8.28177e+07	85921921	6.96449e+07	1.40312e+08	9.69807e+07	116076489	4.35022e+07	4.08482e+07	4.43374e+07	3.79814e+07	3.94853e+07	5.86806e+07	1.0635e+08	1.28459e+08	1.1411e+08	1.09991e+08	9.03934e+07	9.97176e+07	7.89774e+07	1.00055e+08	8.27185e+07	1.10693e+08	8.02902e+07	7.64228e+07
Deoxycarnitine	198143	165617	174134	119789	110324	91705.7	46543.4	58821.3	87164.1	48348.9	62987.4	40953.5	72043.2	40261	53682.2	86778.3	53313.4	68265.4	53228.3	43680.6	31871.6	32054.3	51381.1	51537.3	44857.1	69872.1	39289.2	50892.8	31042	40647.2	37122	18116.4	26532.4	18978.2	14418.7	41936.3
Glutamic acid	1.43737e+07	1.86762e+07	1.85524e+07	1.96306e+07	2.25505e+07	1.58408e+07	1.54386e+07	1.58454e+07	2.1542e+07	2.32461e+07	2.0056e+07	20691788	1.48448e+07	1.71509e+07	1.76342e+07	2.76231e+07	2.23188e+07	2.4387e+07	1.23845e+07	7.98754e+06	1.42177e+07	1.17972e+07	1.26181e+07	1.81395e+07	1.44601e+07	1.61148e+07	2.32003e+07	1.80065e+07	1.75105e+07	1.9707e+07	1.46677e+07	1.66115e+07	1.62541e+07	2.52026e+07	1.714e+07	1.78335e+07
Methionine	1.34082e+06	1.361e+06	1.71085e+06	1.44798e+06	1.60644e+06	1.20728e+06	967881	986231	995069	998747	984158	1.07281e+06	1.45306e+06	1.61271e+06	1.44871e+06	1.87151e+06	1.72492e+06	1.83869e+06	1.13038e+06	1.02336e+06	1.08075e+06	1.0356e+06	1.19183e+06	1.5399e+06	1.08611e+06	1.03939e+06	1.02185e+06	1.25651e+06	1.07361e+06	1.00282e+06	1.15397e+06	1.34475e+06	1.31457e+06	1.62311e+06	1.12707e+06	1.23207e+06
Guanine	#VALUE!	#VALUE!	#VALUE!	#VALUE!	#VALUE!	#VALUE!	#VALUE!	#VALUE!	#VALUE!	#VALUE!	#VALUE!	#VALUE!	#VALUE!	#VALUE!	#VALUE!	#VALUE!	#VALUE!	#VALUE!	#VALUE!	#VALUE!	#VALUE!	#VALUE!	#VALUE!	#VALUE!	#VALUE!	#VALUE!	#VALUE!	#VALUE!	#VALUE!	#VALUE!	#VALUE!	#VALUE!	#VALUE!	#VALUE!	#VALUE!	#VALUE!
Cystamine	#VALUE!	#VALUE!	#VALUE!	#VALUE!	#VALUE!	#VALUE!	#VALUE!	#VALUE!	#VALUE!	#VALUE!	#VALUE!	#VALUE!	#VALUE!	#VALUE!	#VALUE!	#VALUE!	#VALUE!	#VALUE!	#VALUE!	#VALUE!	#VALUE!	#VALUE!	#VALUE!	#VALUE!	#VALUE!	#VALUE!	#VALUE!	#VALUE!	#VALUE!	#VALUE!	#VALUE!	#VALUE!	#VALUE!	#VALUE!	#VALUE!	#VALUE!
Histidine	3.44315e+08	4.36448e+08	3.78168e+08	4.36293e+08	4.18173e+08	3.29931e+08	2.44229e+08	2.54358e+08	2.9403e+08	2.84733e+08	2.06893e+08	278966749	335870637	3.15307e+08	2.71124e+08	3.46204e+08	3.08737e+08	3.56293e+08	380116272	3.40711e+08	4.46733e+08	4.16915e+08	4.1627e+08	568487449	4.20726e+08	3.48458e+08	3.10172e+08	4.33081e+08	3.79416e+08	3.82338e+08	3.26006e+08	3.46592e+08	3.52145e+08	4.11496e+08	3.19894e+08	3.62178e+08
Serotonin	#VALUE!	#VALUE!	#VALUE!	#VALUE!	#VALUE!	#VALUE!	#VALUE!	#VALUE!	#VALUE!	#VALUE!	#VALUE!	#VALUE!	#VALUE!	#VALUE!	#VALUE!	#VALUE!	#VALUE!	#VALUE!	#VALUE!	#VALUE!	#VALUE!	#VALUE!	#VALUE!	#VALUE!	#VALUE!	#VALUE!	#VALUE!	#VALUE!	#VALUE!	#VALUE!	#VALUE!	#VALUE!	#VALUE!	#VALUE!	#VALUE!	#VALUE!
Tryptamine	#VALUE!	#VALUE!	#VALUE!	#VALUE!	#VALUE!	#VALUE!	#VALUE!	#VALUE!	#VALUE!	#VALUE!	#VALUE!	#VALUE!	#VALUE!	#VALUE!	#VALUE!	#VALUE!	#VALUE!	#VALUE!	#VALUE!	#VALUE!	#VALUE!	#VALUE!	#VALUE!	#VALUE!	#VALUE!	#VALUE!	#VALUE!	#VALUE!	#VALUE!	#VALUE!	#VALUE!	#VALUE!	#VALUE!	#VALUE!	#VALUE!	#VALUE!
Carnitine	1.78017e+07	1.62724e+07	2.09303e+07	1.57889e+07	2.10931e+07	1.67206e+07	9.81653e+06	1.34117e+07	1.81767e+07	1.7804e+07	1.40407e+07	1.46545e+07	2.24685e+07	2.17125e+07	2.37368e+07	2.41643e+07	2.53214e+07	2.63725e+07	9.17274e+06	6.54954e+06	1.1193e+07	1.06716e+07	1.03671e+07	1.46488e+07	7.82728e+06	8.36435e+06	1.19979e+07	1.18519e+07	1.06094e+07	8.94677e+06	7.18975e+06	6.90898e+06	5.70597e+06	8.41067e+06	4.83661e+06	8.96737e+06
Phenylalanine	1.1278e+07	1.21794e+07	1.12406e+07	1.27505e+07	1.55798e+07	1.19499e+07	1.08753e+07	1.11897e+07	1.13394e+07	1.0953e+07	1.30143e+07	1.34286e+07	10388033	1.09604e+07	9.09331e+06	1.38305e+07	1.18654e+07	1.3129e+07	1.13204e+07	1.00568e+07	9.43215e+06	9.54136e+06	1.11322e+07	1.4353e+07	1.18742e+07	1.21122e+07	1.22098e+07	1.49665e+07	1.34425e+07	1.36761e+07	8.52864e+06	9.00004e+06	8.84045e+06	1.10586e+07	8.47685e+06	1.03077e+07
Methionine Sulfoxide	3.69849e+08	3.61465e+08	3.9362e+08	4.22415e+08	4.70668e+08	3.66884e+08	1.73452e+08	232818666	2.56921e+08	2.42609e+08	2.16142e+08	2.26671e+08	3.33833e+08	3.8257e+08	3.27879e+08	3.68928e+08	3.80645e+08	3.99124e+08	4.3068e+08	4.12267e+08	5.034e+08	4.33027e+08	4.84461e+08	682569516	3.009e+08	2.99534e+08	309524773	3.23577e+08	3.25227e+08	3.63309e+08	3.94987e+08	4.19082e+08	3.60443e+08	5.42579e+08	4.06046e+08	4.72864e+08
7-Methylguanine	23580.2	20341.9	27808.4	25454.3	27886.6	22841.8	21959.9	17467.8	19834.3	19503.6	22973.6	13963.7	18561.3	18731.8	20952.9	25853.2	21552.9	23016.5	20257.9	20146.2	18200.4	24180.9	18649.6	31732.5	19903.8	17647.1	23416.2	23842.8	22571.5	19995.7	13111.4	14610.8	19800.4	16192.7	12897.5	18141.6
Normetanephrine	#VALUE!	#VALUE!	#VALUE!	#VALUE!	#VALUE!	#VALUE!	#VALUE!	#VALUE!	#VALUE!	#VALUE!	#VALUE!	#VALUE!	#VALUE!	#VALUE!	#VALUE!	#VALUE!	#VALUE!	#VALUE!	#VALUE!	#VALUE!	#VALUE!	#VALUE!	#VALUE!	#VALUE!	#VALUE!	#VALUE!	#VALUE!	#VALUE!	#VALUE!	#VALUE!	#VALUE!	#VALUE!	#VALUE!	#VALUE!	#VALUE!	#VALUE!
Taurocyamine	#VALUE!	#VALUE!	#VALUE!	#VALUE!	#VALUE!	#VALUE!	#VALUE!	#VALUE!	#VALUE!	#VALUE!	#VALUE!	#VALUE!	#VALUE!	#VALUE!	#VALUE!	#VALUE!	#VALUE!	#VALUE!	#VALUE!	#VALUE!	#VALUE!	#VALUE!	#VALUE!	#VALUE!	#VALUE!	#VALUE!	#VALUE!	#VALUE!	#VALUE!	#VALUE!	#VALUE!	#VALUE!	#VALUE!	#VALUE!	#VALUE!	#VALUE!
Pyridoxamine	#VALUE!	#VALUE!	#VALUE!	#VALUE!	#VALUE!	#VALUE!	#VALUE!	#VALUE!	#VALUE!	#VALUE!	#VALUE!	#VALUE!	#VALUE!	#VALUE!	#VALUE!	#VALUE!	#VALUE!	#VALUE!	#VALUE!	#VALUE!	#VALUE!	#VALUE!	#VALUE!	#VALUE!	#VALUE!	#VALUE!	#VALUE!	#VALUE!	#VALUE!	#VALUE!	#VALUE!	#VALUE!	#VALUE!	#VALUE!	#VALUE!	#VALUE!
1/3-Methylhistidine	697369	1.00005e+06	690931	805005	701529	504229	914904	828815	978628	924811	718771	1.0332e+06	609490	635444	373919	753220	430951	571757	555114	464290	585729	582331	597964	822993	988301	882859	1.01441e+06	1.18268e+06	896759	954473	422315	489500	583459	504190	459429	546812
Norepinephrine	#VALUE!	#VALUE!	#VALUE!	#VALUE!	#VALUE!	#VALUE!	#VALUE!	#VALUE!	#VALUE!	#VALUE!	#VALUE!	#VALUE!	#VALUE!	#VALUE!	#VALUE!	#VALUE!	#VALUE!	#VALUE!	#VALUE!	#VALUE!	#VALUE!	#VALUE!	#VALUE!	#VALUE!	#VALUE!	#VALUE!	#VALUE!	#VALUE!	#VALUE!	#VALUE!	#VALUE!	#VALUE!	#VALUE!	#VALUE!	#VALUE!	#VALUE!
n-Glycylproline	329111	269069	307919	347383	321738	226894	261590	235438	278574	255885	207920	206545	210778	228661	190866	255058	220473	240529	280335	254898	291693	294993	226158	329487	245262	252525	273467	324943	246588	244343	200118	231163	216308	266800	198564	214520
Arginine	3.12784e+08	397104045	3.9242e+08	4.05761e+08	4.20299e+08	3.1531e+08	2.97163e+08	3.16945e+08	3.65782e+08	3.5023e+08	3.42685e+08	3.70593e+08	3.50652e+08	3.63283e+08	2.9546e+08	4.56646e+08	3.55491e+08	4.04886e+08	3.1964e+08	2.9417e+08	3.32641e+08	3.08041e+08	3.22519e+08	4.32031e+08	3.51064e+08	3.52433e+08	3.7557e+08	3.90604e+08	3.65018e+08	3.77421e+08	2.97693e+08	327079741	3.00271e+08	3.97498e+08	2.95579e+08	3.37363e+08
N-Acetylornithine	#VALUE!	#VALUE!	#VALUE!	#VALUE!	#VALUE!	#VALUE!	#VALUE!	#VALUE!	#VALUE!	#VALUE!	#VALUE!	#VALUE!	#VALUE!	#VALUE!	#VALUE!	#VALUE!	#VALUE!	#VALUE!	#VALUE!	#VALUE!	#VALUE!	#VALUE!	#VALUE!	#VALUE!	#VALUE!	#VALUE!	#VALUE!	#VALUE!	#VALUE!	#VALUE!	#VALUE!	#VALUE!	#VALUE!	#VALUE!	#VALUE!	#VALUE!
Cotinine	#VALUE!	#VALUE!	#VALUE!	#VALUE!	#VALUE!	#VALUE!	#VALUE!	#VALUE!	#VALUE!	#VALUE!	#VALUE!	#VALUE!	#VALUE!	#VALUE!	#VALUE!	#VALUE!	#VALUE!	#VALUE!	#VALUE!	#VALUE!	#VALUE!	#VALUE!	#VALUE!	#VALUE!	#VALUE!	#VALUE!	#VALUE!	#VALUE!	#VALUE!	#VALUE!	#VALUE!	#VALUE!	#VALUE!	#VALUE!	#VALUE!	#VALUE!
Cysteinyl-Glycine (Cys-Gly)	#VALUE!	#VALUE!	#VALUE!	#VALUE!	#VALUE!	#VALUE!	#VALUE!	#VALUE!	#VALUE!	#VALUE!	#VALUE!	#VALUE!	#VALUE!	#VALUE!	#VALUE!	#VALUE!	#VALUE!	#VALUE!	#VALUE!	#VALUE!	#VALUE!	#VALUE!	#VALUE!	#VALUE!	#VALUE!	#VALUE!	#VALUE!	#VALUE!	#VALUE!	#VALUE!	#VALUE!	#VALUE!	#VALUE!	#VALUE!	#VALUE!	#VALUE!
Gluconolactone	#VALUE!	#VALUE!	#VALUE!	#VALUE!	#VALUE!	#VALUE!	#VALUE!	#VALUE!	#VALUE!	#VALUE!	#VALUE!	#VALUE!	#VALUE!	#VALUE!	#VALUE!	#VALUE!	#VALUE!	#VALUE!	#VALUE!	#VALUE!	#VALUE!	#VALUE!	#VALUE!	#VALUE!	#VALUE!	#VALUE!	#VALUE!	#VALUE!	#VALUE!	#VALUE!	#VALUE!	#VALUE!	#VALUE!	#VALUE!	#VALUE!	#VALUE!
Glucosamine	#VALUE!	#VALUE!	#VALUE!	#VALUE!	#VALUE!	#VALUE!	#VALUE!	#VALUE!	#VALUE!	#VALUE!	#VALUE!	#VALUE!	#VALUE!	#VALUE!	#VALUE!	#VALUE!	#VALUE!	#VALUE!	#VALUE!	#VALUE!	#VALUE!	#VALUE!	#VALUE!	#VALUE!	#VALUE!	#VALUE!	#VALUE!	#VALUE!	#VALUE!	#VALUE!	#VALUE!	#VALUE!	#VALUE!	#VALUE!	#VALUE!	#VALUE!
Theobromine	#VALUE!	#VALUE!	#VALUE!	#VALUE!	#VALUE!	#VALUE!	#VALUE!	#VALUE!	#VALUE!	#VALUE!	#VALUE!	#VALUE!	#VALUE!	#VALUE!	#VALUE!	#VALUE!	#VALUE!	#VALUE!	#VALUE!	#VALUE!	#VALUE!	#VALUE!	#VALUE!	#VALUE!	#VALUE!	#VALUE!	#VALUE!	#VALUE!	#VALUE!	#VALUE!	#VALUE!	#VALUE!	#VALUE!	#VALUE!	#VALUE!	#VALUE!
1,7-Dimethylxanthine	#VALUE!	#VALUE!	#VALUE!	#VALUE!	#VALUE!	#VALUE!	#VALUE!	#VALUE!	#VALUE!	#VALUE!	#VALUE!	#VALUE!	#VALUE!	#VALUE!	#VALUE!	#VALUE!	#VALUE!	#VALUE!	#VALUE!	#VALUE!	#VALUE!	#VALUE!	#VALUE!	#VALUE!	#VALUE!	#VALUE!	#VALUE!	#VALUE!	#VALUE!	#VALUE!	#VALUE!	#VALUE!	#VALUE!	#VALUE!	#VALUE!	#VALUE!
Tyrosine	633382	1.1881e+06	2.07581e+06	2.7398e+06	5.41156e+06	4.21977e+06	751095	772918	955730	1.2485e+06	2.70004e+06	3.3568e+06	3.86738e+06	4.8659e+06	3.842e+06	5.69732e+06	6.25219e+06	5.80396e+06	2.12274e+06	849392	2.86648e+06	2.68864e+06	4.06784e+06	5.9819e+06	1.94286e+06	1.71398e+06	3.97957e+06	1.94489e+06	4.45814e+06	4.82277e+06	3.63306e+06	5.18694e+06	4.38732e+06	6.1571e+06	5.87287e+06	5.78298e+06
Epinephrine	1.45239e+06	1.30702e+06	1.25444e+06	1.8178e+06	1.79408e+06	1.74977e+06	196980	529820	932562	534988	267868	344454	2.39104e+06	3.29308e+06	2.59257e+06	2.00295e+06	3.28134e+06	2.89016e+06	1.82914e+06	2.29831e+06	2.78441e+06	2.27215e+06	2.7603e+06	4.22482e+06	424844	396311	621163	995297	663806	554471	2.8127e+06	2.9176e+06	2.82538e+06	2.97648e+06	2.15269e+06	3.34082e+06
Se-Methylselenocysteine	#VALUE!	#VALUE!	#VALUE!	#VALUE!	#VALUE!	#VALUE!	#VALUE!	#VALUE!	#VALUE!	#VALUE!	#VALUE!	#VALUE!	#VALUE!	#VALUE!	#VALUE!	#VALUE!	#VALUE!	#VALUE!	#VALUE!	#VALUE!	#VALUE!	#VALUE!	#VALUE!	#VALUE!	#VALUE!	#VALUE!	#VALUE!	#VALUE!	#VALUE!	#VALUE!	#VALUE!	#VALUE!	#VALUE!	#VALUE!	#VALUE!	#VALUE!
Phosphorylcholine	4.05161e+06	4.72226e+06	4.71087e+06	6.67742e+06	7.05033e+06	5.20227e+06	707513	2.10213e+06	3.36254e+06	1.75203e+06	766191	1.10238e+06	7.57259e+06	1.09555e+07	8.25389e+06	7.42956e+06	1.04214e+07	9.21582e+06	6.83605e+06	8.36932e+06	8.39991e+06	8.19992e+06	8.80711e+06	1.37802e+07	1.35782e+06	1.56394e+06	2.45415e+06	3.36824e+06	2.3655e+06	2.12114e+06	9.52362e+06	9.24762e+06	8.62993e+06	1.03019e+07	7.23249e+06	1.08545e+07
N6-Acetyl-Lysine	90971.2	113366	94402.2	104982	144673	85135.3	172177	160793	196108	184847	202357	193780	64434.6	84801.6	75320.9	139890	99259.7	114579	77515.5	56435.2	77670.1	65853.6	58857.2	108319	146302	167638	190137	155353	156186	169003	63537.3	103490	87923.1	96758.8	78161.4	58151.3
Homoarginine	#VALUE!	#VALUE!	#VALUE!	#VALUE!	#VALUE!	#VALUE!	#VALUE!	#VALUE!	#VALUE!	#VALUE!	#VALUE!	#VALUE!	#VALUE!	#VALUE!	#VALUE!	#VALUE!	#VALUE!	#VALUE!	#VALUE!	#VALUE!	#VALUE!	#VALUE!	#VALUE!	#VALUE!	#VALUE!	#VALUE!	#VALUE!	#VALUE!	#VALUE!	#VALUE!	#VALUE!	#VALUE!	#VALUE!	#VALUE!	#VALUE!	#VALUE!
N6-Trimethyllysine	1.34216e+06	1.19661e+06	1.15981e+06	1.16521e+06	1.40817e+06	1.09336e+06	559677	749899	885585	815874	788293	789375	710705	885838	750953	1.09757e+06	949694	793418	1.40161e+06	1.24662e+06	1.56629e+06	1.45323e+06	1.57954e+06	2.22858e+06	826166	898182	1.04093e+06	1.27053e+06	973220	889273	651461	781691	608726	755427	561616	760595
Homocitrulline	392927	546184	531272	770885	3.78104e+06	3.57435e+06	643675	582224	671788	1.55932e+06	2.16521e+06	2.28826e+06	1.05401e+06	747762	1.29423e+06	908947	3.67165e+06	6.77966e+06	783236	798536	1.15228e+06	1.62785e+06	3.94348e+06	8.39071e+06	645761	716156	726794	946055	3.39921e+06	2.9868e+06	1.44187e+06	1.80597e+06	1.12051e+06	2.3947e+06	6.12233e+06	4.30823e+06
Caffeine	#VALUE!	#VALUE!	#VALUE!	#VALUE!	#VALUE!	#VALUE!	#VALUE!	#VALUE!	#VALUE!	#VALUE!	#VALUE!	#VALUE!	#VALUE!	#VALUE!	#VALUE!	#VALUE!	#VALUE!	#VALUE!	#VALUE!	#VALUE!	#VALUE!	#VALUE!	#VALUE!	#VALUE!	#VALUE!	#VALUE!	#VALUE!	#VALUE!	#VALUE!	#VALUE!	#VALUE!	#VALUE!	#VALUE!	#VALUE!	#VALUE!	#VALUE!
Salicylurate	#VALUE!	#VALUE!	#VALUE!	#VALUE!	#VALUE!	#VALUE!	#VALUE!	#VALUE!	#VALUE!	#VALUE!	#VALUE!	#VALUE!	#VALUE!	#VALUE!	#VALUE!	#VALUE!	#VALUE!	#VALUE!	#VALUE!	#VALUE!	#VALUE!	#VALUE!	#VALUE!	#VALUE!	#VALUE!	#VALUE!	#VALUE!	#VALUE!	#VALUE!	#VALUE!	#VALUE!	#VALUE!	#VALUE!	#VALUE!	#VALUE!	#VALUE!
DL DOPA	#VALUE!	#VALUE!	#VALUE!	#VALUE!	#VALUE!	#VALUE!	#VALUE!	#VALUE!	#VALUE!	#VALUE!	#VALUE!	#VALUE!	#VALUE!	#VALUE!	#VALUE!	#VALUE!	#VALUE!	#VALUE!	#VALUE!	#VALUE!	#VALUE!	#VALUE!	#VALUE!	#VALUE!	#VALUE!	#VALUE!	#VALUE!	#VALUE!	#VALUE!	#VALUE!	#VALUE!	#VALUE!	#VALUE!	#VALUE!	#VALUE!	#VALUE!
Selenomethionine	#VALUE!	#VALUE!	#VALUE!	#VALUE!	#VALUE!	#VALUE!	#VALUE!	#VALUE!	#VALUE!	#VALUE!	#VALUE!	#VALUE!	#VALUE!	#VALUE!	#VALUE!	#VALUE!	#VALUE!	#VALUE!	#VALUE!	#VALUE!	#VALUE!	#VALUE!	#VALUE!	#VALUE!	#VALUE!	#VALUE!	#VALUE!	#VALUE!	#VALUE!	#VALUE!	#VALUE!	#VALUE!	#VALUE!	#VALUE!	#VALUE!	#VALUE!
Dimethylarginine (A/SDMA)	443747	660478	561031	706442	1.09201e+06	410914	409809	547453	611484	570316	361526	533964	272925	366899	269569	569819	418601	514353	500745	409871	625902	655306	505271	967214	780706	605977	832751	929009	1.17876e+06	973047	361286	465954	581790	455749	529983	475393
Spermine	#VALUE!	#VALUE!	#VALUE!	#VALUE!	#VALUE!	#VALUE!	#VALUE!	#VALUE!	#VALUE!	#VALUE!	#VALUE!	#VALUE!	#VALUE!	#VALUE!	#VALUE!	#VALUE!	#VALUE!	#VALUE!	#VALUE!	#VALUE!	#VALUE!	#VALUE!	#VALUE!	#VALUE!	#VALUE!	#VALUE!	#VALUE!	#VALUE!	#VALUE!	#VALUE!	#VALUE!	#VALUE!	#VALUE!	#VALUE!	#VALUE!	#VALUE!
3-Indolebutyric Acid	#VALUE!	#VALUE!	#VALUE!	#VALUE!	#VALUE!	#VALUE!	#VALUE!	#VALUE!	#VALUE!	#VALUE!	#VALUE!	#VALUE!	#VALUE!	#VALUE!	#VALUE!	#VALUE!	#VALUE!	#VALUE!	#VALUE!	#VALUE!	#VALUE!	#VALUE!	#VALUE!	#VALUE!	#VALUE!	#VALUE!	#VALUE!	#VALUE!	#VALUE!	#VALUE!	#VALUE!	#VALUE!	#VALUE!	#VALUE!	#VALUE!	#VALUE!
Acetylcarnitine	1.61848e+08	1.65731e+08	139058298	129016968	1.50204e+08	8.69956e+07	5.12093e+07	8.991e+07	8.42033e+07	8.17275e+07	9.09651e+07	8.24992e+07	1.37092e+08	1.62759e+08	1.37912e+08	1.4293e+08	1.42983e+08	1.36187e+08	8.21129e+07	5.16044e+07	4.88035e+07	4.80279e+07	5.81031e+07	7.97586e+07	6.68239e+07	6.39727e+07	6.35314e+07	7.87101e+07	6.49425e+07	5.96554e+07	3.52632e+07	4.45948e+07	2.80298e+07	4.42678e+07	3.24063e+07	3.5223e+07
Tryptophan	1.71804e+06	1.7934e+06	1.91795e+06	1.96071e+06	2.36219e+06	1.66776e+06	1.29655e+06	1.41987e+06	1.30971e+06	1.40884e+06	1.31126e+06	1.47123e+06	1.40576e+06	1.64586e+06	1.3063e+06	2.0093e+06	1.72049e+06	1.73336e+06	1.76852e+06	1.71794e+06	1.63694e+06	1.6734e+06	1.98624e+06	2.29954e+06	1.77342e+06	1.60692e+06	1.83837e+06	2.1452e+06	1.6948e+06	1.78942e+06	1.44942e+06	1.48043e+06	1.60579e+06	1.71916e+06	1.31388e+06	1.65035e+06
L-Kynurenine	416670	425171	494650	520963	625429	439784	286988	286499	292195	310784	350876	355432	294928	325629	223686	403414	362593	317729	529234	474060	474279	462368	440768	619003	620027	517341	549183	607520	643096	601924	325817	380463	328664	348553	299130	321263
Phosphocreatine	#VALUE!	#VALUE!	#VALUE!	#VALUE!	#VALUE!	#VALUE!	#VALUE!	#VALUE!	#VALUE!	#VALUE!	#VALUE!	#VALUE!	#VALUE!	#VALUE!	#VALUE!	#VALUE!	#VALUE!	#VALUE!	#VALUE!	#VALUE!	#VALUE!	#VALUE!	#VALUE!	#VALUE!	#VALUE!	#VALUE!	#VALUE!	#VALUE!	#VALUE!	#VALUE!	#VALUE!	#VALUE!	#VALUE!	#VALUE!	#VALUE!	#VALUE!
N-Ac-Arginine	5.51104e+06	7.52374e+06	7.78634e+06	1.28553e+07	1.37701e+07	1.20177e+07	2.58172e+06	3.66609e+06	4.01292e+06	3.85841e+06	3.9415e+06	3.38892e+06	3.23637e+06	4.02613e+06	3.25096e+06	4.34165e+06	3.39176e+06	3.0512e+06	1.05472e+07	1.08885e+07	1.19009e+07	1.18548e+07	9.42505e+06	1.48204e+07	7.8235e+06	5.93846e+06	6.86145e+06	7.01458e+06	6.77414e+06	7.26248e+06	3.06991e+06	3.81949e+06	3.90231e+06	4.22238e+06	3.32002e+06	3.47782e+06
Carnosine	39331.4	68090.4	92843.5	119970	88625.5	78206.2	25230.5	74220.2	55473.9	85126.5	53405.1	85432.1	71851.5	88913.5	102194	84453.7	93335.6	105011	101246	42341.8	125956	90361.3	79298.7	110595	78212	59190.6	114838	63239.8	113065	86098	77632.3	80428	105278	143705	89890.3	104417
2'-Deoxycytidine	#VALUE!	#VALUE!	#VALUE!	#VALUE!	#VALUE!	#VALUE!	#VALUE!	#VALUE!	#VALUE!	#VALUE!	#VALUE!	#VALUE!	#VALUE!	#VALUE!	#VALUE!	#VALUE!	#VALUE!	#VALUE!	#VALUE!	#VALUE!	#VALUE!	#VALUE!	#VALUE!	#VALUE!	#VALUE!	#VALUE!	#VALUE!	#VALUE!	#VALUE!	#VALUE!	#VALUE!	#VALUE!	#VALUE!	#VALUE!	#VALUE!	#VALUE!
2'-Deoxyuridine	#VALUE!	#VALUE!	#VALUE!	#VALUE!	#VALUE!	#VALUE!	#VALUE!	#VALUE!	#VALUE!	#VALUE!	#VALUE!	#VALUE!	#VALUE!	#VALUE!	#VALUE!	#VALUE!	#VALUE!	#VALUE!	#VALUE!	#VALUE!	#VALUE!	#VALUE!	#VALUE!	#VALUE!	#VALUE!	#VALUE!	#VALUE!	#VALUE!	#VALUE!	#VALUE!	#VALUE!	#VALUE!	#VALUE!	#VALUE!	#VALUE!	#VALUE!
Biopterin	#VALUE!	#VALUE!	#VALUE!	#VALUE!	#VALUE!	#VALUE!	#VALUE!	#VALUE!	#VALUE!	#VALUE!	#VALUE!	#VALUE!	#VALUE!	#VALUE!	#VALUE!	#VALUE!	#VALUE!	#VALUE!	#VALUE!	#VALUE!	#VALUE!	#VALUE!	#VALUE!	#VALUE!	#VALUE!	#VALUE!	#VALUE!	#VALUE!	#VALUE!	#VALUE!	#VALUE!	#VALUE!	#VALUE!	#VALUE!	#VALUE!	#VALUE!
Anserine	#VALUE!	#VALUE!	#VALUE!	#VALUE!	#VALUE!	#VALUE!	#VALUE!	#VALUE!	#VALUE!	#VALUE!	#VALUE!	#VALUE!	#VALUE!	#VALUE!	#VALUE!	#VALUE!	#VALUE!	#VALUE!	#VALUE!	#VALUE!	#VALUE!	#VALUE!	#VALUE!	#VALUE!	#VALUE!	#VALUE!	#VALUE!	#VALUE!	#VALUE!	#VALUE!	#VALUE!	#VALUE!	#VALUE!	#VALUE!	#VALUE!	#VALUE!
Cystine	161940	181667	201727	185303	250150	171139	136368	131147	153113	148335	151611	134115	227544	180175	170179	266409	145081	178597	226076	157115	277041	256095	182557	292211	210856	208545	220481	245624	163459	183762	191790	204389	172007	273914	292023	368768
Cytidine	193744	168744	150061	194192	288746	234820	125082	123855	121864	127639	194851	171171	97700	109516	82438.2	122868	136697	136202	212409	124029	123140	148473	199654	312086	132570	133750	144437	198007	218057	201828	62547.6	94648.7	55619.3	109411	122867	143858
Uridine	1.11655e+06	1.17246e+06	1.04874e+06	1.12433e+06	1.48375e+06	1.26198e+06	1.01937e+06	1.00012e+06	1.28855e+06	1.158e+06	1.51885e+06	1.06778e+06	1.1929e+06	1.31856e+06	1.17114e+06	1.52532e+06	1.48463e+06	1.56832e+06	1.11491e+06	736284	914898	976782	1.19861e+06	1.60209e+06	1.34122e+06	1.18159e+06	1.40663e+06	1.65548e+06	1.53088e+06	1.38417e+06	1.09759e+06	1.04349e+06	985719	1.05052e+06	969257	1.23766e+06
isoValerylcarnitine	#VALUE!	#VALUE!	#VALUE!	#VALUE!	#VALUE!	#VALUE!	#VALUE!	#VALUE!	#VALUE!	#VALUE!	#VALUE!	#VALUE!	#VALUE!	#VALUE!	#VALUE!	#VALUE!	#VALUE!	#VALUE!	#VALUE!	#VALUE!	#VALUE!	#VALUE!	#VALUE!	#VALUE!	#VALUE!	#VALUE!	#VALUE!	#VALUE!	#VALUE!	#VALUE!	#VALUE!	#VALUE!	#VALUE!	#VALUE!	#VALUE!	#VALUE!
Neopterin	#VALUE!	#VALUE!	#VALUE!	#VALUE!	#VALUE!	#VALUE!	#VALUE!	#VALUE!	#VALUE!	#VALUE!	#VALUE!	#VALUE!	#VALUE!	#VALUE!	#VALUE!	#VALUE!	#VALUE!	#VALUE!	#VALUE!	#VALUE!	#VALUE!	#VALUE!	#VALUE!	#VALUE!	#VALUE!	#VALUE!	#VALUE!	#VALUE!	#VALUE!	#VALUE!	#VALUE!	#VALUE!	#VALUE!	#VALUE!	#VALUE!	#VALUE!
Glycerophosphocholine	60593501	7.96006e+07	6.70523e+07	7.99087e+07	9.23248e+07	7.10072e+07	5.74818e+07	8.39735e+07	1.1034e+08	1.37964e+08	8.38403e+07	7.53245e+07	6.5556e+07	7.49154e+07	6.02865e+07	8.35621e+07	8.38046e+07	8.95884e+07	7.17195e+07	6.38919e+07	8.21412e+07	7.55669e+07	8.0905e+07	1.20741e+08	8.49734e+07	7.63088e+07	7.04993e+07	1.27883e+08	8.82198e+07	1.08726e+08	61841145	6.34551e+07	5.8897e+07	8.19311e+07	8.11505e+07	8.32663e+07
5-Methylcytidine	#VALUE!	#VALUE!	#VALUE!	#VALUE!	#VALUE!	#VALUE!	#VALUE!	#VALUE!	#VALUE!	#VALUE!	#VALUE!	#VALUE!	#VALUE!	#VALUE!	#VALUE!	#VALUE!	#VALUE!	#VALUE!	#VALUE!	#VALUE!	#VALUE!	#VALUE!	#VALUE!	#VALUE!	#VALUE!	#VALUE!	#VALUE!	#VALUE!	#VALUE!	#VALUE!	#VALUE!	#VALUE!	#VALUE!	#VALUE!	#VALUE!	#VALUE!
Phosphotyrosine	#VALUE!	#VALUE!	#VALUE!	#VALUE!	#VALUE!	#VALUE!	#VALUE!	#VALUE!	#VALUE!	#VALUE!	#VALUE!	#VALUE!	#VALUE!	#VALUE!	#VALUE!	#VALUE!	#VALUE!	#VALUE!	#VALUE!	#VALUE!	#VALUE!	#VALUE!	#VALUE!	#VALUE!	#VALUE!	#VALUE!	#VALUE!	#VALUE!	#VALUE!	#VALUE!	#VALUE!	#VALUE!	#VALUE!	#VALUE!	#VALUE!	#VALUE!
Succinylcarnitine	262645	368699	245857	317664	1.09574e+06	318120	71333.8	118958	138221	153904	345888	489657	333528	409547	319538	365338	544301	508885	292192	241463	317622	228263	729771	651095	97469.9	151358	168166	145164	356315	449954	206998	171444	124490	215391	203713	212492
Thiamine	2.17316e+06	2.37827e+06	2.57644e+06	2.88425e+06	3.21391e+06	2.37445e+06	3.01768e+06	2.74867e+06	2.48346e+06	3.43901e+06	3.19243e+06	2.93827e+06	1.05669e+06	1.39604e+06	1.34939e+06	1.74996e+06	1.57706e+06	1.59109e+06	3.39844e+06	3.06665e+06	3.96712e+06	3.61337e+06	3.99593e+06	5.06877e+06	3.98051e+06	4.61322e+06	5.37141e+06	6.11076e+06	5.36184e+06	4.62076e+06	1.2692e+06	1.1874e+06	1.19303e+06	1.90812e+06	1.62829e+06	1.49543e+06
2,3-Diphosphoglyceric Acid	#VALUE!	#VALUE!	#VALUE!	#VALUE!	#VALUE!	#VALUE!	#VALUE!	#VALUE!	#VALUE!	#VALUE!	#VALUE!	#VALUE!	#VALUE!	#VALUE!	#VALUE!	#VALUE!	#VALUE!	#VALUE!	#VALUE!	#VALUE!	#VALUE!	#VALUE!	#VALUE!	#VALUE!	#VALUE!	#VALUE!	#VALUE!	#VALUE!	#VALUE!	#VALUE!	#VALUE!	#VALUE!	#VALUE!	#VALUE!	#VALUE!	#VALUE!
Deoxyguanosine	#VALUE!	#VALUE!	#VALUE!	#VALUE!	#VALUE!	#VALUE!	#VALUE!	#VALUE!	#VALUE!	#VALUE!	#VALUE!	#VALUE!	#VALUE!	#VALUE!	#VALUE!	#VALUE!	#VALUE!	#VALUE!	#VALUE!	#VALUE!	#VALUE!	#VALUE!	#VALUE!	#VALUE!	#VALUE!	#VALUE!	#VALUE!	#VALUE!	#VALUE!	#VALUE!	#VALUE!	#VALUE!	#VALUE!	#VALUE!	#VALUE!	#VALUE!
Adenosine	2.45456e+07	2.66171e+07	2.43141e+07	3.48232e+07	6.57566e+07	2.52885e+07	2.79799e+07	2.49019e+07	2.74439e+07	2.49037e+07	3.1002e+07	4.89896e+07	4.76196e+07	4.69535e+07	8.62983e+07	7.00792e+07	1.32692e+08	1.20203e+08	1.57347e+07	1.90328e+07	1.63066e+07	1.7834e+07	6.3673e+07	5.78692e+07	1.43741e+07	1.39581e+07	1.65454e+07	2.12059e+07	3.52096e+07	5.47917e+07	2.71878e+07	4.84166e+07	2.77192e+07	6.41185e+07	1.61797e+08	4.1643e+07
Inosine	8.60959e+07	8.2866e+07	6.7395e+07	8.21353e+07	7.2842e+07	4.7717e+07	8.83907e+07	8.19747e+07	7.98496e+07	7.82887e+07	5.89713e+07	5.27546e+07	6.61744e+07	7.7699e+07	7.29088e+07	9.45313e+07	5.48902e+07	6.25529e+07	6.45718e+07	7.35021e+07	5.80548e+07	6.03711e+07	5.91351e+07	8.25475e+07	7.40731e+07	7.91265e+07	7.86275e+07	1.00379e+08	7.03055e+07	7.7264e+07	7.30063e+07	6.76387e+07	7.08945e+07	7.39185e+07	5.15475e+07	4.03703e+07
Glutarylcarnitine	#VALUE!	#VALUE!	#VALUE!	#VALUE!	#VALUE!	#VALUE!	#VALUE!	#VALUE!	#VALUE!	#VALUE!	#VALUE!	#VALUE!	#VALUE!	#VALUE!	#VALUE!	#VALUE!	#VALUE!	#VALUE!	#VALUE!	#VALUE!	#VALUE!	#VALUE!	#VALUE!	#VALUE!	#VALUE!	#VALUE!	#VALUE!	#VALUE!	#VALUE!	#VALUE!	#VALUE!	#VALUE!	#VALUE!	#VALUE!	#VALUE!	#VALUE!
1-Methyladenosine	230151	198025	245169	277356	264985	180289	235770	311299	263673	332216	203570	228953	225689	179223	166238	331305	217202	219324	191076	158593	167691	235293	169083	333295	278745	270014	380366	420890	241851	312704	214610	260454	249066	251329	234892	217431
6-Methyladenosine	#VALUE!	#VALUE!	#VALUE!	#VALUE!	#VALUE!	#VALUE!	#VALUE!	#VALUE!	#VALUE!	#VALUE!	#VALUE!	#VALUE!	#VALUE!	#VALUE!	#VALUE!	#VALUE!	#VALUE!	#VALUE!	#VALUE!	#VALUE!	#VALUE!	#VALUE!	#VALUE!	#VALUE!	#VALUE!	#VALUE!	#VALUE!	#VALUE!	#VALUE!	#VALUE!	#VALUE!	#VALUE!	#VALUE!	#VALUE!	#VALUE!	#VALUE!
Guanosine	1.88684e+06	1.88691e+06	1.85664e+06	1.99396e+06	1.69311e+06	1.203e+06	2.1959e+06	1.75794e+06	1.96194e+06	1.72761e+06	1.74735e+06	1.9762e+06	1.69348e+06	1.73666e+06	1.50231e+06	2.35031e+06	1.39797e+06	1.84501e+06	1.37212e+06	1.40861e+06	1.07843e+06	1.4591e+06	1.52233e+06	2.3782e+06	1.92047e+06	1.73193e+06	1.66093e+06	3.03443e+06	2.06762e+06	1.83497e+06	1.42005e+06	1.34638e+06	1.58874e+06	1.47259e+06	1.1371e+06	1.30983e+06
Retinal	#VALUE!	#VALUE!	#VALUE!	#VALUE!	#VALUE!	#VALUE!	#VALUE!	#VALUE!	#VALUE!	#VALUE!	#VALUE!	#VALUE!	#VALUE!	#VALUE!	#VALUE!	#VALUE!	#VALUE!	#VALUE!	#VALUE!	#VALUE!	#VALUE!	#VALUE!	#VALUE!	#VALUE!	#VALUE!	#VALUE!	#VALUE!	#VALUE!	#VALUE!	#VALUE!	#VALUE!	#VALUE!	#VALUE!	#VALUE!	#VALUE!	#VALUE!
Retinol	69112.8	69244.1	68822	64003.1	93707.3	79641.6	77066.4	63978	65022.5	62924.2	41951.3	55690.8	113940	123709	94036.8	136628	118194	102909	71749.3	61370.1	71955.3	60174.6	79780.4	78350.5	71518.7	66737.6	55586.6	61610.1	98354.8	71787	90465.1	98087	96152.3	109323	125038	83834.2
Argininosuccinate	580090	497823	584131	451291	453614	367519	1.08718e+06	832101	1.07734e+06	1.24193e+06	1.05969e+06	948345	565776	465054	403742	733684	507646	661543	521001	437531	537376	520095	407284	757710	1.06761e+06	1.04819e+06	1.29877e+06	1.06246e+06	1.09145e+06	1.25063e+06	484422	501046	602568	810241	490889	502988
5'-Methylthioadenosine	64942.5	75288.3	68135.9	72297.2	170260	116345	45867.1	53371.8	55757.5	42442	102063	85936.4	63214.3	111193	70850.5	100820	148811	161943	76383.2	83427.6	71044.8	80273	178797	257683	63520.4	61291.2	73491.7	81146	127319	136189	61505.4	80558.6	78672.3	92419.4	147481	146634
N2,N2-Dimethylguanosine	#VALUE!	#VALUE!	#VALUE!	#VALUE!	#VALUE!	#VALUE!	#VALUE!	#VALUE!	#VALUE!	#VALUE!	#VALUE!	#VALUE!	#VALUE!	#VALUE!	#VALUE!	#VALUE!	#VALUE!	#VALUE!	#VALUE!	#VALUE!	#VALUE!	#VALUE!	#VALUE!	#VALUE!	#VALUE!	#VALUE!	#VALUE!	#VALUE!	#VALUE!	#VALUE!	#VALUE!	#VALUE!	#VALUE!	#VALUE!	#VALUE!	#VALUE!
UMP	2.60789e+06	2.07974e+06	1.95769e+06	1.89568e+06	3.51552e+06	2.53691e+06	1.52292e+06	1.43085e+06	1.44745e+06	1.41842e+06	2.46826e+06	2.57427e+06	1.52458e+06	2.04964e+06	1.23344e+06	1.98948e+06	2.77266e+06	2.49196e+06	2.28732e+06	2.20195e+06	2.13128e+06	1.7806e+06	3.10731e+06	4.8804e+06	2.20779e+06	2.17873e+06	2.32847e+06	1.98222e+06	2.82529e+06	2.84566e+06	1.88716e+06	2.24067e+06	1.55546e+06	2.10227e+06	2.62472e+06	2.19217e+06
cAMP	#VALUE!	#VALUE!	#VALUE!	#VALUE!	#VALUE!	#VALUE!	#VALUE!	#VALUE!	#VALUE!	#VALUE!	#VALUE!	#VALUE!	#VALUE!	#VALUE!	#VALUE!	#VALUE!	#VALUE!	#VALUE!	#VALUE!	#VALUE!	#VALUE!	#VALUE!	#VALUE!	#VALUE!	#VALUE!	#VALUE!	#VALUE!	#VALUE!	#VALUE!	#VALUE!	#VALUE!	#VALUE!	#VALUE!	#VALUE!	#VALUE!	#VALUE!
GMP	1.68812e+07	2.32818e+07	2.26845e+07	2.20847e+07	2.7382e+07	1.97139e+07	1.17394e+07	1.43514e+07	2.10191e+07	2.00883e+07	1.94961e+07	2.22789e+07	1.67111e+07	1.89286e+07	1.56557e+07	2.43941e+07	2.17537e+07	2.38263e+07	1.87044e+07	1.62722e+07	2.15559e+07	1.72344e+07	2.20756e+07	3.06136e+07	1.76397e+07	1.72676e+07	2.1986e+07	2.10175e+07	2.24647e+07	2.27536e+07	1.74827e+07	1.8275e+07	1.6824e+07	2.26256e+07	1.80777e+07	2.09747e+07
Riboflavin	52774.8	43614	58513.5	50152.6	50938.6	40914.8	57960.3	46277.1	54714.3	49071	44486.9	35425.9	65374.4	55809.8	52896.1	62365.3	40785.9	57332.4	56887.6	60605.9	65015.9	95833.9	67450.9	168664	66487.3	58223.4	64741.3	100214	73189.5	63881.2	96480.2	74668.8	90936	68975	66245.1	68032.5
SAH	323279	351255	436525	416273	425831	283584	271965	291508	476995	456942	385587	330609	293129	294392	220417	328936	274313	308535	347017	332632	388393	375609	305735	488241	387081	385431	452359	478866	358331	412723	259833	255908	268851	348872	261557	225777
Cholecalciferol	#VALUE!	#VALUE!	#VALUE!	#VALUE!	#VALUE!	#VALUE!	#VALUE!	#VALUE!	#VALUE!	#VALUE!	#VALUE!	#VALUE!	#VALUE!	#VALUE!	#VALUE!	#VALUE!	#VALUE!	#VALUE!	#VALUE!	#VALUE!	#VALUE!	#VALUE!	#VALUE!	#VALUE!	#VALUE!	#VALUE!	#VALUE!	#VALUE!	#VALUE!	#VALUE!	#VALUE!	#VALUE!	#VALUE!	#VALUE!	#VALUE!	#VALUE!
Ergocalciferol	#VALUE!	#VALUE!	#VALUE!	#VALUE!	#VALUE!	#VALUE!	#VALUE!	#VALUE!	#VALUE!	#VALUE!	#VALUE!	#VALUE!	#VALUE!	#VALUE!	#VALUE!	#VALUE!	#VALUE!	#VALUE!	#VALUE!	#VALUE!	#VALUE!	#VALUE!	#VALUE!	#VALUE!	#VALUE!	#VALUE!	#VALUE!	#VALUE!	#VALUE!	#VALUE!	#VALUE!	#VALUE!	#VALUE!	#VALUE!	#VALUE!	#VALUE!
S-Adenosylmethionine (SAM)	985887	1.50115e+06	1.0139e+06	1.05521e+06	1.09201e+06	1.19152e+06	563913	848746	1.02064e+06	1.10158e+06	1.06723e+06	1.21881e+06	1.32864e+06	1.37904e+06	972647	1.24204e+06	1.38649e+06	1.3995e+06	1.34189e+06	1.19185e+06	1.6757e+06	1.52981e+06	1.76461e+06	2.18824e+06	1.14247e+06	896288	1.22432e+06	1.15594e+06	1.1674e+06	1.43503e+06	1.01907e+06	1.16762e+06	1.18404e+06	1.52241e+06	1.19269e+06	1.71905e+06
CDP	#VALUE!	#VALUE!	#VALUE!	#VALUE!	#VALUE!	#VALUE!	#VALUE!	#VALUE!	#VALUE!	#VALUE!	#VALUE!	#VALUE!	#VALUE!	#VALUE!	#VALUE!	#VALUE!	#VALUE!	#VALUE!	#VALUE!	#VALUE!	#VALUE!	#VALUE!	#VALUE!	#VALUE!	#VALUE!	#VALUE!	#VALUE!	#VALUE!	#VALUE!	#VALUE!	#VALUE!	#VALUE!	#VALUE!	#VALUE!	#VALUE!	#VALUE!
Thiamine pyrophosphate	#VALUE!	#VALUE!	#VALUE!	#VALUE!	#VALUE!	#VALUE!	#VALUE!	#VALUE!	#VALUE!	#VALUE!	#VALUE!	#VALUE!	#VALUE!	#VALUE!	#VALUE!	#VALUE!	#VALUE!	#VALUE!	#VALUE!	#VALUE!	#VALUE!	#VALUE!	#VALUE!	#VALUE!	#VALUE!	#VALUE!	#VALUE!	#VALUE!	#VALUE!	#VALUE!	#VALUE!	#VALUE!	#VALUE!	#VALUE!	#VALUE!	#VALUE!
Folic Acid	#VALUE!	#VALUE!	#VALUE!	#VALUE!	#VALUE!	#VALUE!	#VALUE!	#VALUE!	#VALUE!	#VALUE!	#VALUE!	#VALUE!	#VALUE!	#VALUE!	#VALUE!	#VALUE!	#VALUE!	#VALUE!	#VALUE!	#VALUE!	#VALUE!	#VALUE!	#VALUE!	#VALUE!	#VALUE!	#VALUE!	#VALUE!	#VALUE!	#VALUE!	#VALUE!	#VALUE!	#VALUE!	#VALUE!	#VALUE!	#VALUE!	#VALUE!
Vitamin K1	#VALUE!	#VALUE!	#VALUE!	#VALUE!	#VALUE!	#VALUE!	#VALUE!	#VALUE!	#VALUE!	#VALUE!	#VALUE!	#VALUE!	#VALUE!	#VALUE!	#VALUE!	#VALUE!	#VALUE!	#VALUE!	#VALUE!	#VALUE!	#VALUE!	#VALUE!	#VALUE!	#VALUE!	#VALUE!	#VALUE!	#VALUE!	#VALUE!	#VALUE!	#VALUE!	#VALUE!	#VALUE!	#VALUE!	#VALUE!	#VALUE!	#VALUE!
Biliverdin	#VALUE!	#VALUE!	#VALUE!	#VALUE!	#VALUE!	#VALUE!	#VALUE!	#VALUE!	#VALUE!	#VALUE!	#VALUE!	#VALUE!	#VALUE!	#VALUE!	#VALUE!	#VALUE!	#VALUE!	#VALUE!	#VALUE!	#VALUE!	#VALUE!	#VALUE!	#VALUE!	#VALUE!	#VALUE!	#VALUE!	#VALUE!	#VALUE!	#VALUE!	#VALUE!	#VALUE!	#VALUE!	#VALUE!	#VALUE!	#VALUE!	#VALUE!
NAD	2.49128e+07	3.42443e+07	3.0867e+07	3.18499e+07	3.84946e+07	2.88188e+07	2.34032e+07	2.43795e+07	3.13023e+07	3.03633e+07	3.1825e+07	3.30433e+07	2.64826e+07	3.10043e+07	2.58667e+07	3.89038e+07	3.54712e+07	4.20107e+07	2.50943e+07	2.11358e+07	2.8791e+07	2.32712e+07	2.98743e+07	4.34754e+07	2.37239e+07	2.36572e+07	2.69029e+07	2.84322e+07	3.36831e+07	3.19066e+07	2.4725e+07	2.48139e+07	2.30788e+07	3.4385e+07	29698459	3.03491e+07
Methylcobalamin	#VALUE!	#VALUE!	#VALUE!	#VALUE!	#VALUE!	#VALUE!	#VALUE!	#VALUE!	#VALUE!	#VALUE!	#VALUE!	#VALUE!	#VALUE!	#VALUE!	#VALUE!	#VALUE!	#VALUE!	#VALUE!	#VALUE!	#VALUE!	#VALUE!	#VALUE!	#VALUE!	#VALUE!	#VALUE!	#VALUE!	#VALUE!	#VALUE!	#VALUE!	#VALUE!	#VALUE!	#VALUE!	#VALUE!	#VALUE!	#VALUE!	#VALUE!
Cyanocobalamin (Vitamin B12)	#VALUE!	#VALUE!	#VALUE!	#VALUE!	#VALUE!	#VALUE!	#VALUE!	#VALUE!	#VALUE!	#VALUE!	#VALUE!	#VALUE!	#VALUE!	#VALUE!	#VALUE!	#VALUE!	#VALUE!	#VALUE!	#VALUE!	#VALUE!	#VALUE!	#VALUE!	#VALUE!	#VALUE!	#VALUE!	#VALUE!	#VALUE!	#VALUE!	#VALUE!	#VALUE!	#VALUE!	#VALUE!	#VALUE!	#VALUE!	#VALUE!	#VALUE!
NADPH	473161	872142	1.01544e+06	656932	984025	801596	507046	623806	651740	708627	768239	898118	627366	678942	700312	827708	751494	962287	614199	798113	839766	794589	948624	1.15922e+06	783441	692000	766181	649425	948579	965950	791577	872518	763762	937714	797458	885723
Thyroxine	#VALUE!	#VALUE!	#VALUE!	#VALUE!	#VALUE!	#VALUE!	#VALUE!	#VALUE!	#VALUE!	#VALUE!	#VALUE!	#VALUE!	#VALUE!	#VALUE!	#VALUE!	#VALUE!	#VALUE!	#VALUE!	#VALUE!	#VALUE!	#VALUE!	#VALUE!	#VALUE!	#VALUE!	#VALUE!	#VALUE!	#VALUE!	#VALUE!	#VALUE!	#VALUE!	#VALUE!	#VALUE!	#VALUE!	#VALUE!	#VALUE!	#VALUE!
FAD	2.7219e+06	3.13551e+06	3.31703e+06	3.15114e+06	4.23549e+06	3.04751e+06	2.88579e+06	2.84316e+06	3.87031e+06	3.78349e+06	3.4857e+06	3.76834e+06	2.79637e+06	3.05874e+06	2.49256e+06	3.7803e+06	3392950	3.75463e+06	2.93202e+06	2.7868e+06	4.0667e+06	3.12198e+06	3.90361e+06	5.47571e+06	3.51192e+06	3.38473e+06	3.98364e+06	4.50678e+06	4.57614e+06	4.44476e+06	2.72514e+06	3.23379e+06	2.98703e+06	4.01209e+06	3.74939e+06	3.56544e+06
Adenosylcobalamin	#VALUE!	#VALUE!	#VALUE!	#VALUE!	#VALUE!	#VALUE!	#VALUE!	#VALUE!	#VALUE!	#VALUE!	#VALUE!	#VALUE!	#VALUE!	#VALUE!	#VALUE!	#VALUE!	#VALUE!	#VALUE!	#VALUE!	#VALUE!	#VALUE!	#VALUE!	#VALUE!	#VALUE!	#VALUE!	#VALUE!	#VALUE!	#VALUE!	#VALUE!	#VALUE!	#VALUE!	#VALUE!	#VALUE!	#VALUE!	#VALUE!	#VALUE!
Ubiquinol	#VALUE!	#VALUE!	#VALUE!	#VALUE!	#VALUE!	#VALUE!	#VALUE!	#VALUE!	#VALUE!	#VALUE!	#VALUE!	#VALUE!	#VALUE!	#VALUE!	#VALUE!	#VALUE!	#VALUE!	#VALUE!	#VALUE!	#VALUE!	#VALUE!	#VALUE!	#VALUE!	#VALUE!	#VALUE!	#VALUE!	#VALUE!	#VALUE!	#VALUE!	#VALUE!	#VALUE!	#VALUE!	#VALUE!	#VALUE!	#VALUE!	#VALUE!
Malondialdehyde	#VALUE!	#VALUE!	#VALUE!	#VALUE!	#VALUE!	#VALUE!	#VALUE!	#VALUE!	#VALUE!	#VALUE!	#VALUE!	#VALUE!	#VALUE!	#VALUE!	#VALUE!	#VALUE!	#VALUE!	#VALUE!	#VALUE!	#VALUE!	#VALUE!	#VALUE!	#VALUE!	#VALUE!	#VALUE!	#VALUE!	#VALUE!	#VALUE!	#VALUE!	#VALUE!	#VALUE!	#VALUE!	#VALUE!	#VALUE!	#VALUE!	#VALUE!
Glycolic acid	#VALUE!	#VALUE!	#VALUE!	#VALUE!	#VALUE!	#VALUE!	#VALUE!	#VALUE!	#VALUE!	#VALUE!	#VALUE!	#VALUE!	#VALUE!	#VALUE!	#VALUE!	#VALUE!	#VALUE!	#VALUE!	#VALUE!	#VALUE!	#VALUE!	#VALUE!	#VALUE!	#VALUE!	#VALUE!	#VALUE!	#VALUE!	#VALUE!	#VALUE!	#VALUE!	#VALUE!	#VALUE!	#VALUE!	#VALUE!	#VALUE!	#VALUE!
Pyruvate	5.72093e+06	5.48614e+06	5.02971e+06	5.00915e+06	5.91784e+06	4.77449e+06	5.02618e+06	4.35029e+06	5.40977e+06	4.86057e+06	4.12516e+06	5.31655e+06	9.17052e+06	8.96653e+06	7.0531e+06	1.01643e+07	8.24902e+06	7.32101e+06	4.79839e+06	3.88735e+06	5.19412e+06	4.77907e+06	4.919e+06	6.01722e+06	5.07413e+06	4.48258e+06	5.07771e+06	4.62402e+06	4.71483e+06	4.9338e+06	5.15465e+06	4.27582e+06	5.69491e+06	6.45225e+06	4.18689e+06	7.02267e+06
Lactate	1.91796e+07	1.62983e+07	1.88494e+07	2.21152e+07	2.22626e+07	1.72141e+07	1.51246e+07	1.52976e+07	2.44553e+07	1.72848e+07	1.53889e+07	1.65634e+07	2.01447e+07	1.84614e+07	2.53633e+07	2.32201e+07	1.76496e+07	2.93477e+07	2.32481e+07	1.74426e+07	1.73579e+07	2.37069e+07	1.89113e+07	3.0418e+07	2.05027e+07	1.61327e+07	1.8177e+07	3.43211e+07	2.54361e+07	1.91312e+07	2.58864e+07	2.20876e+07	2.69446e+07	2.91398e+07	1.72e+07	1.96778e+07
Glyceraldehyde	1.12345e+06	1.19084e+06	1.1301e+06	1.32813e+06	1.17364e+06	841838	946932	915825	984559	1.02113e+06	741026	913826	1.00649e+06	1.2367e+06	1.06146e+06	1.32572e+06	924921	1.03695e+06	993672	932583	965865	1.0261e+06	782405	1.19934e+06	999568	1.00224e+06	1.06475e+06	1.03437e+06	851478	832069	888113	1.02151e+06	979767	989537	728835	865960
3-Hydroxypropionic Acid	692363	597888	627805	541826	601320	510915	604809	562052	633532	554868	319809	410821	685456	644724	517877	802487	564097	696257	620048	535556	562557	530312	438380	560117	664128	544128	493047	554611	562050	457550	505093	560905	528582	586089	409378	478486
isoValeric Acid /3-Oxobutanoic Acid/4-Oxobutanoic Acid	422071	399719	387072	514081	189828	160529	289267	181638	369416	326807	144676	139588	609871	626824	412317	1.11423e+06	236803	276744	260653	158447	262891	227034	120829	165673	209741	169781	316944	582951	134989	135364	233193	421405	331717	514932	131005	253247
2-Oxobutyrate	#VALUE!	#VALUE!	#VALUE!	#VALUE!	#VALUE!	#VALUE!	#VALUE!	#VALUE!	#VALUE!	#VALUE!	#VALUE!	#VALUE!	#VALUE!	#VALUE!	#VALUE!	#VALUE!	#VALUE!	#VALUE!	#VALUE!	#VALUE!	#VALUE!	#VALUE!	#VALUE!	#VALUE!	#VALUE!	#VALUE!	#VALUE!	#VALUE!	#VALUE!	#VALUE!	#VALUE!	#VALUE!	#VALUE!	#VALUE!	#VALUE!	#VALUE!
gamma-Aminobutyrate	24740	24095.3	26210.6	30584.9	34370	24987	24451.9	25095	33097.8	29340.3	24177	32468.4	26584.8	34289.7	30339.1	37303.9	33154.6	38031.9	20987.8	12993.6	19550.7	18822.8	21504.6	25974.2	26791.5	26769.6	32827.9	25256.5	23658.2	29314.6	20474.5	25693.6	31097.6	33106.7	25542.7	29746.7
Malonic Acid	#VALUE!	#VALUE!	#VALUE!	#VALUE!	#VALUE!	#VALUE!	#VALUE!	#VALUE!	#VALUE!	#VALUE!	#VALUE!	#VALUE!	#VALUE!	#VALUE!	#VALUE!	#VALUE!	#VALUE!	#VALUE!	#VALUE!	#VALUE!	#VALUE!	#VALUE!	#VALUE!	#VALUE!	#VALUE!	#VALUE!	#VALUE!	#VALUE!	#VALUE!	#VALUE!	#VALUE!	#VALUE!	#VALUE!	#VALUE!	#VALUE!	#VALUE!
3HBA	261263	288133	264437	242216	311322	253133	240726	186875	277309	232217	159503	211564	250821	269812	237175	283615	248232	321195	273497	238255	237864	274475	197409	303020	281237	233700	227126	291485	246978	187760	198052	197765	236670	277304	168735	243734
2-Hydroxyisobutyrate/2-Hydroxybutyrate	#VALUE!	#VALUE!	#VALUE!	#VALUE!	#VALUE!	#VALUE!	#VALUE!	#VALUE!	#VALUE!	#VALUE!	#VALUE!	#VALUE!	#VALUE!	#VALUE!	#VALUE!	#VALUE!	#VALUE!	#VALUE!	#VALUE!	#VALUE!	#VALUE!	#VALUE!	#VALUE!	#VALUE!	#VALUE!	#VALUE!	#VALUE!	#VALUE!	#VALUE!	#VALUE!	#VALUE!	#VALUE!	#VALUE!	#VALUE!	#VALUE!	#VALUE!
Glycerate	111085	127264	87825.5	99121.4	103905	89908.5	193629	133532	125795	104010	113241	114815	130996	140284	71414.8	125577	94448.5	115687	83939.3	117611	76665.7	94875	82986.1	141813	168215	130962	85375	146068	110751	112501	83805.7	111166	79960	91603	64657.6	74308.8
Uracil	5.79484e+06	6.19702e+06	6.42532e+06	5.81218e+06	7.62191e+06	5.16587e+06	4.81347e+06	5.80443e+06	7.25421e+06	6.56518e+06	5.15493e+06	6.57424e+06	4.90825e+06	5.84463e+06	5.49128e+06	7.59337e+06	6.23796e+06	6.5838e+06	4.81847e+06	3.9904e+06	5.22036e+06	5.29854e+06	5.50166e+06	7.04015e+06	5.34718e+06	5.80837e+06	6.63973e+06	6.60744e+06	6.05952e+06	6.07178e+06	4.11266e+06	4.62072e+06	4.90026e+06	6.29433e+06	4.99184e+06	5.7192e+06
Fumaric Acid	1.52734e+06	1.2406e+06	1.11643e+06	1.09448e+06	1.75416e+06	1.74356e+06	1.96879e+06	2.17435e+06	2.25467e+06	2.89102e+06	1.31333e+06	1.52705e+06	1.65023e+06	1.40226e+06	1.20041e+06	2.14785e+06	1.58227e+06	2.08601e+06	1.19088e+06	2.24849e+06	1.90462e+06	2.29242e+06	1.30137e+06	3.21141e+06	2.04876e+06	1.09553e+06	1.47362e+06	1.39143e+06	1.6423e+06	1.40085e+06	1.36443e+06	1.45504e+06	1.41222e+06	1.80579e+06	1.54202e+06	2.23582e+06
Maleic Acid	#VALUE!	#VALUE!	#VALUE!	#VALUE!	#VALUE!	#VALUE!	#VALUE!	#VALUE!	#VALUE!	#VALUE!	#VALUE!	#VALUE!	#VALUE!	#VALUE!	#VALUE!	#VALUE!	#VALUE!	#VALUE!	#VALUE!	#VALUE!	#VALUE!	#VALUE!	#VALUE!	#VALUE!	#VALUE!	#VALUE!	#VALUE!	#VALUE!	#VALUE!	#VALUE!	#VALUE!	#VALUE!	#VALUE!	#VALUE!	#VALUE!	#VALUE!
N-AcetylGlycine	129734	111262	100076	131150	106355	73207.1	100664	111617	100786	69128.7	42530.7	60977.1	141380	159320	128328	157040	145173	149084	121829	101161	96369	110022	80309.6	97356.3	106360	104525	83579.1	85708.4	74504.1	67567.3	142708	138975	125291	170616	90960.2	108729
Guanidinoacetate	#VALUE!	#VALUE!	#VALUE!	#VALUE!	#VALUE!	#VALUE!	#VALUE!	#VALUE!	#VALUE!	#VALUE!	#VALUE!	#VALUE!	#VALUE!	#VALUE!	#VALUE!	#VALUE!	#VALUE!	#VALUE!	#VALUE!	#VALUE!	#VALUE!	#VALUE!	#VALUE!	#VALUE!	#VALUE!	#VALUE!	#VALUE!	#VALUE!	#VALUE!	#VALUE!	#VALUE!	#VALUE!	#VALUE!	#VALUE!	#VALUE!	#VALUE!
2-Hydroxyisovaleric Acid	#VALUE!	#VALUE!	#VALUE!	#VALUE!	#VALUE!	#VALUE!	#VALUE!	#VALUE!	#VALUE!	#VALUE!	#VALUE!	#VALUE!	#VALUE!	#VALUE!	#VALUE!	#VALUE!	#VALUE!	#VALUE!	#VALUE!	#VALUE!	#VALUE!	#VALUE!	#VALUE!	#VALUE!	#VALUE!	#VALUE!	#VALUE!	#VALUE!	#VALUE!	#VALUE!	#VALUE!	#VALUE!	#VALUE!	#VALUE!	#VALUE!	#VALUE!
Succinate	4.8694e+06	8.76506e+06	4.59426e+06	9.52897e+06	6.3371e+06	1.12884e+07	6.35571e+06	1.13863e+07	5.17206e+06	1.06811e+07	5.95452e+06	6.54703e+06	6.57655e+06	8.62942e+06	7.79278e+06	4.48437e+06	9.56006e+06	1.48766e+07	1.40562e+07	5.16525e+06	9.83227e+06	8.67735e+06	5.71753e+06	1.14377e+07	1.27658e+07	1.4694e+07	1.39331e+07	3.6968e+06	8.29884e+06	6.6286e+06	2.14589e+07	1.04469e+07	8.0839e+06	1.63224e+07	9.83167e+06	1.76798e+07
Methylmalonate	#VALUE!	#VALUE!	#VALUE!	#VALUE!	#VALUE!	#VALUE!	#VALUE!	#VALUE!	#VALUE!	#VALUE!	#VALUE!	#VALUE!	#VALUE!	#VALUE!	#VALUE!	#VALUE!	#VALUE!	#VALUE!	#VALUE!	#VALUE!	#VALUE!	#VALUE!	#VALUE!	#VALUE!	#VALUE!	#VALUE!	#VALUE!	#VALUE!	#VALUE!	#VALUE!	#VALUE!	#VALUE!	#VALUE!	#VALUE!	#VALUE!	#VALUE!
3-Hydroxyisovaleric Acid	#VALUE!	#VALUE!	#VALUE!	#VALUE!	#VALUE!	#VALUE!	#VALUE!	#VALUE!	#VALUE!	#VALUE!	#VALUE!	#VALUE!	#VALUE!	#VALUE!	#VALUE!	#VALUE!	#VALUE!	#VALUE!	#VALUE!	#VALUE!	#VALUE!	#VALUE!	#VALUE!	#VALUE!	#VALUE!	#VALUE!	#VALUE!	#VALUE!	#VALUE!	#VALUE!	#VALUE!	#VALUE!	#VALUE!	#VALUE!	#VALUE!	#VALUE!
Erythrose	#VALUE!	#VALUE!	#VALUE!	#VALUE!	#VALUE!	#VALUE!	#VALUE!	#VALUE!	#VALUE!	#VALUE!	#VALUE!	#VALUE!	#VALUE!	#VALUE!	#VALUE!	#VALUE!	#VALUE!	#VALUE!	#VALUE!	#VALUE!	#VALUE!	#VALUE!	#VALUE!	#VALUE!	#VALUE!	#VALUE!	#VALUE!	#VALUE!	#VALUE!	#VALUE!	#VALUE!	#VALUE!	#VALUE!	#VALUE!	#VALUE!	#VALUE!
Threitol	#VALUE!	#VALUE!	#VALUE!	#VALUE!	#VALUE!	#VALUE!	#VALUE!	#VALUE!	#VALUE!	#VALUE!	#VALUE!	#VALUE!	#VALUE!	#VALUE!	#VALUE!	#VALUE!	#VALUE!	#VALUE!	#VALUE!	#VALUE!	#VALUE!	#VALUE!	#VALUE!	#VALUE!	#VALUE!	#VALUE!	#VALUE!	#VALUE!	#VALUE!	#VALUE!	#VALUE!	#VALUE!	#VALUE!	#VALUE!	#VALUE!	#VALUE!
Nicotinic Acid	3.60318e+06	3.86371e+06	3.83878e+06	4.3096e+06	3.68894e+06	2.66259e+06	3.7977e+06	3.98577e+06	4.55447e+06	4.4226e+06	2.14216e+06	2.86023e+06	2.55677e+06	3.3974e+06	3.07773e+06	5.08012e+06	2.9566e+06	3.16557e+06	3.46106e+06	3.4605e+06	4.01078e+06	4.02003e+06	3.25405e+06	4.39505e+06	3.55845e+06	3.67864e+06	4.29331e+06	6.04531e+06	3.31033e+06	3.321e+06	2.97117e+06	3.32068e+06	3.29845e+06	4.57643e+06	2.59488e+06	2.98967e+06
Picolinic Acid	#VALUE!	#VALUE!	#VALUE!	#VALUE!	#VALUE!	#VALUE!	#VALUE!	#VALUE!	#VALUE!	#VALUE!	#VALUE!	#VALUE!	#VALUE!	#VALUE!	#VALUE!	#VALUE!	#VALUE!	#VALUE!	#VALUE!	#VALUE!	#VALUE!	#VALUE!	#VALUE!	#VALUE!	#VALUE!	#VALUE!	#VALUE!	#VALUE!	#VALUE!	#VALUE!	#VALUE!	#VALUE!	#VALUE!	#VALUE!	#VALUE!	#VALUE!
Thymine	#VALUE!	#VALUE!	#VALUE!	#VALUE!	#VALUE!	#VALUE!	#VALUE!	#VALUE!	#VALUE!	#VALUE!	#VALUE!	#VALUE!	#VALUE!	#VALUE!	#VALUE!	#VALUE!	#VALUE!	#VALUE!	#VALUE!	#VALUE!	#VALUE!	#VALUE!	#VALUE!	#VALUE!	#VALUE!	#VALUE!	#VALUE!	#VALUE!	#VALUE!	#VALUE!	#VALUE!	#VALUE!	#VALUE!	#VALUE!	#VALUE!	#VALUE!
Citraconic Acid	#VALUE!	#VALUE!	#VALUE!	#VALUE!	#VALUE!	#VALUE!	#VALUE!	#VALUE!	#VALUE!	#VALUE!	#VALUE!	#VALUE!	#VALUE!	#VALUE!	#VALUE!	#VALUE!	#VALUE!	#VALUE!	#VALUE!	#VALUE!	#VALUE!	#VALUE!	#VALUE!	#VALUE!	#VALUE!	#VALUE!	#VALUE!	#VALUE!	#VALUE!	#VALUE!	#VALUE!	#VALUE!	#VALUE!	#VALUE!	#VALUE!	#VALUE!
2-oxo-Isocaproic Acid	2.06553e+06	1.79861e+06	1.61203e+06	1.66525e+06	1.90972e+06	1.18745e+06	1.78179e+06	1.69638e+06	2.39179e+06	2.22909e+06	1.41077e+06	1.72701e+06	1.56523e+06	1.44137e+06	1.4805e+06	1.92681e+06	1.46159e+06	1.84043e+06	1.78825e+06	1.31116e+06	1.26449e+06	1.67706e+06	1.08568e+06	2.20744e+06	1.83019e+06	1.5606e+06	1.66325e+06	2.97797e+06	1.89671e+06	1.6577e+06	1.58277e+06	1.71764e+06	1.56242e+06	1.69248e+06	1.37366e+06	1.55005e+06
Itaconic Acid	#VALUE!	#VALUE!	#VALUE!	#VALUE!	#VALUE!	#VALUE!	#VALUE!	#VALUE!	#VALUE!	#VALUE!	#VALUE!	#VALUE!	#VALUE!	#VALUE!	#VALUE!	#VALUE!	#VALUE!	#VALUE!	#VALUE!	#VALUE!	#VALUE!	#VALUE!	#VALUE!	#VALUE!	#VALUE!	#VALUE!	#VALUE!	#VALUE!	#VALUE!	#VALUE!	#VALUE!	#VALUE!	#VALUE!	#VALUE!	#VALUE!	#VALUE!
N-Ac-Alanine	237546	235851	236310	245059	279529	175546	192135	211769	267727	212572	144906	194137	225801	237010	220510	260853	210210	238442	230340	194739	223010	215443	221624	277112	217140	197165	245210	264239	224894	202337	166567	171555	193747	236335	149022	187018
MethylSuccinate	#VALUE!	#VALUE!	#VALUE!	#VALUE!	#VALUE!	#VALUE!	#VALUE!	#VALUE!	#VALUE!	#VALUE!	#VALUE!	#VALUE!	#VALUE!	#VALUE!	#VALUE!	#VALUE!	#VALUE!	#VALUE!	#VALUE!	#VALUE!	#VALUE!	#VALUE!	#VALUE!	#VALUE!	#VALUE!	#VALUE!	#VALUE!	#VALUE!	#VALUE!	#VALUE!	#VALUE!	#VALUE!	#VALUE!	#VALUE!	#VALUE!	#VALUE!
D-Leucic Acid	188830	156084	219816	187375	234225	211594	169693	144599	204157	167650	138902	152587	198294	208597	229407	252207	233831	285721	212017	184299	231555	238705	180432	303004	181864	160018	188980	199001	196416	198180	220987	194922	237163	273743	198083	223988
Glutaric Acid	294248	264795	239627	286811	221724	212034	180229	206872	163563	138633	98508.9	150915	219663	208170	160472	197016	168235	152828	202555	194116	166983	143286	123762	185300	192611	210073	149160	147836	126749	136049	132664	198624	125871	165724	121137	146472
Oxalacetate	102120	106019	103120	133542	121394	94033.7	89092.7	82566.2	88692.1	86762	75446.6	88627.3	146630	153327	131101	163678	154070	167418	99325.3	94942	82282.3	89321.2	88781.9	127758	101641	77873.1	80405.4	92052.6	86969.1	87426.2	139128	132422	131180	191076	124195	144887
Ethylmalonic acid	#VALUE!	#VALUE!	#VALUE!	#VALUE!	#VALUE!	#VALUE!	#VALUE!	#VALUE!	#VALUE!	#VALUE!	#VALUE!	#VALUE!	#VALUE!	#VALUE!	#VALUE!	#VALUE!	#VALUE!	#VALUE!	#VALUE!	#VALUE!	#VALUE!	#VALUE!	#VALUE!	#VALUE!	#VALUE!	#VALUE!	#VALUE!	#VALUE!	#VALUE!	#VALUE!	#VALUE!	#VALUE!	#VALUE!	#VALUE!	#VALUE!	#VALUE!
N-Carbamoyl-B-Alanine	261292	215274	174740	191222	135465	81730	277290	254743	228667	148108	108058	108888	196496	168228	191245	174314	147474	163432	259999	266982	225700	219424	149650	166438	313448	293270	218993	259777	194483	170110	244910	219845	257892	294778	126942	108033
Malate	#VALUE!	#VALUE!	#VALUE!	#VALUE!	#VALUE!	#VALUE!	#VALUE!	#VALUE!	#VALUE!	#VALUE!	#VALUE!	#VALUE!	#VALUE!	#VALUE!	#VALUE!	#VALUE!	#VALUE!	#VALUE!	#VALUE!	#VALUE!	#VALUE!	#VALUE!	#VALUE!	#VALUE!	#VALUE!	#VALUE!	#VALUE!	#VALUE!	#VALUE!	#VALUE!	#VALUE!	#VALUE!	#VALUE!	#VALUE!	#VALUE!	#VALUE!
Adenine	6.96526e+06	6.88801e+06	4.53661e+06	9.84193e+06	1.10378e+07	3.92301e+06	7.50044e+06	8.54029e+06	7.94153e+06	7.31078e+06	4.32402e+06	9.6241e+06	6.71362e+06	8.41684e+06	1.27458e+07	1.27465e+07	1.53378e+07	1.38359e+07	5.77051e+06	9.44559e+06	6.67206e+06	5.12546e+06	1.02673e+07	1.12783e+07	4.35459e+06	5.14643e+06	6.75763e+06	5.54061e+06	6.38828e+06	9.53453e+06	7.26443e+06	9.45707e+06	6.28512e+06	1.46673e+07	1.81949e+07	5.16167e+06
Allopurinol	#VALUE!	#VALUE!	#VALUE!	#VALUE!	#VALUE!	#VALUE!	#VALUE!	#VALUE!	#VALUE!	#VALUE!	#VALUE!	#VALUE!	#VALUE!	#VALUE!	#VALUE!	#VALUE!	#VALUE!	#VALUE!	#VALUE!	#VALUE!	#VALUE!	#VALUE!	#VALUE!	#VALUE!	#VALUE!	#VALUE!	#VALUE!	#VALUE!	#VALUE!	#VALUE!	#VALUE!	#VALUE!	#VALUE!	#VALUE!	#VALUE!	#VALUE!
Hypoxanthine	4.09932e+07	4.74655e+07	6.3363e+07	7.2798e+07	5.16774e+07	4.7772e+07	4.6818e+07	5.22181e+07	7.04514e+07	7.87643e+07	3.95586e+07	4.66775e+07	2.18453e+07	2.5998e+07	3.18063e+07	5.25183e+07	2.86615e+07	2.7015e+07	3.55084e+07	2.91787e+07	4.97103e+07	4.76673e+07	2.78805e+07	3.38975e+07	5.51943e+07	6.82034e+07	8.71454e+07	7.86587e+07	5.2836e+07	5.62199e+07	2.60443e+07	2.79634e+07	3.30631e+07	5.60572e+07	2.74643e+07	1.68823e+07
Phenylacetic Acid	#VALUE!	#VALUE!	#VALUE!	#VALUE!	#VALUE!	#VALUE!	#VALUE!	#VALUE!	#VALUE!	#VALUE!	#VALUE!	#VALUE!	#VALUE!	#VALUE!	#VALUE!	#VALUE!	#VALUE!	#VALUE!	#VALUE!	#VALUE!	#VALUE!	#VALUE!	#VALUE!	#VALUE!	#VALUE!	#VALUE!	#VALUE!	#VALUE!	#VALUE!	#VALUE!	#VALUE!	#VALUE!	#VALUE!	#VALUE!	#VALUE!	#VALUE!
Erythronic/Threonic Acid	1.80251e+06	2.12001e+06	1.62951e+06	2.26673e+06	1.91073e+06	1.07292e+06	1.87945e+06	2.01594e+06	1.99064e+06	2.28407e+06	956352	1.28522e+06	1.03022e+06	1.31898e+06	1.0463e+06	1.53899e+06	800091	898161	1.86415e+06	1.9308e+06	1.86662e+06	2.14533e+06	1.23018e+06	1.83625e+06	2.75124e+06	2.39965e+06	2.70513e+06	2.39275e+06	2.07189e+06	1.9473e+06	1.28075e+06	1.48541e+06	1.48508e+06	1.60234e+06	920722	958811
Anthranilic Acid	7.9005e+06	5.22646e+06	6.0902e+06	5.28119e+06	8.01621e+06	5.75392e+06	6.72318e+06	2.70909e+06	3.46508e+06	3.26924e+06	4.26883e+06	3.32117e+06	4.2635e+06	3.5487e+06	3.66529e+06	3.14497e+06	4.43675e+06	4.11356e+06	5.18684e+06	5.32443e+06	4.91867e+06	5.42943e+06	5.64322e+06	7.72828e+06	3.17914e+06	3.10854e+06	3.25829e+06	4.01771e+06	4.56229e+06	4.31277e+06	2.74307e+06	3.45006e+06	3.01886e+06	2.69852e+06	2.83531e+06	3.15795e+06
4-Hydroxybenzoic Acid	137812	146458	271665	251744	416169	204545	223266	192102	252874	116698	112781	145490	246910	281152	389169	701902	390945	493690	136546	157383	179598	165806	165922	231400	146578	258973	191516	141633	308020	468420	280985	474546	374241	455666	702521	609437
Acetylphosphate	91965.5	89500.8	89293.4	137538	172083	143358	72055.8	66016.1	82652.5	77491.6	72405.7	99748.3	129053	116146	148035	145665	163205	162680	110940	72626.7	106929	107048	147406	207921	58876.7	79323.6	97346.7	91580.5	122885	113387	143317	115864	134644	178904	151499	140317
o-Phosphoethanolamine	3.37994e+07	3.16043e+07	3.37022e+07	5.85045e+07	6.68553e+07	5.51669e+07	5.24369e+06	1.18753e+07	1.81344e+07	1.30014e+07	5.52661e+06	1.12331e+07	2.85285e+07	4.20761e+07	3.69486e+07	4.00536e+07	4.39833e+07	3.66319e+07	4.76329e+07	6.03256e+07	5.25511e+07	5.53591e+07	5.97085e+07	9.59652e+07	9.80702e+06	1.42116e+07	1.92338e+07	3.04906e+07	1.71141e+07	1.38814e+07	4.05474e+07	4.11706e+07	4.75092e+07	4.05981e+07	3.05493e+07	3.61958e+07
n-isoButyrylglycine	#VALUE!	#VALUE!	#VALUE!	#VALUE!	#VALUE!	#VALUE!	#VALUE!	#VALUE!	#VALUE!	#VALUE!	#VALUE!	#VALUE!	#VALUE!	#VALUE!	#VALUE!	#VALUE!	#VALUE!	#VALUE!	#VALUE!	#VALUE!	#VALUE!	#VALUE!	#VALUE!	#VALUE!	#VALUE!	#VALUE!	#VALUE!	#VALUE!	#VALUE!	#VALUE!	#VALUE!	#VALUE!	#VALUE!	#VALUE!	#VALUE!	#VALUE!
Adipic Acid / 3-Methylglutaric Acid	#VALUE!	#VALUE!	#VALUE!	#VALUE!	#VALUE!	#VALUE!	#VALUE!	#VALUE!	#VALUE!	#VALUE!	#VALUE!	#VALUE!	#VALUE!	#VALUE!	#VALUE!	#VALUE!	#VALUE!	#VALUE!	#VALUE!	#VALUE!	#VALUE!	#VALUE!	#VALUE!	#VALUE!	#VALUE!	#VALUE!	#VALUE!	#VALUE!	#VALUE!	#VALUE!	#VALUE!	#VALUE!	#VALUE!	#VALUE!	#VALUE!	#VALUE!
Alpha-Ketoglutaric Acid	5.00853e+06	5.1037e+06	4.94978e+06	5.92377e+06	4.77253e+06	2.98369e+06	3.92631e+06	3.13231e+06	5.98952e+06	6.52926e+06	3.92414e+06	5.45575e+06	8.0061e+06	8.09835e+06	5.57658e+06	1.1474e+07	6.07757e+06	5.34032e+06	1.91569e+06	1.1564e+06	3.6346e+06	1.86534e+06	2.57097e+06	2.21575e+06	3.36535e+06	2.72205e+06	6.00547e+06	3.1476e+06	3.4778e+06	5.05417e+06	1.37297e+06	2.81116e+06	4.70264e+06	5.85099e+06	3.402e+06	5.67588e+06
2-Methylglutaric Acid	#VALUE!	#VALUE!	#VALUE!	#VALUE!	#VALUE!	#VALUE!	#VALUE!	#VALUE!	#VALUE!	#VALUE!	#VALUE!	#VALUE!	#VALUE!	#VALUE!	#VALUE!	#VALUE!	#VALUE!	#VALUE!	#VALUE!	#VALUE!	#VALUE!	#VALUE!	#VALUE!	#VALUE!	#VALUE!	#VALUE!	#VALUE!	#VALUE!	#VALUE!	#VALUE!	#VALUE!	#VALUE!	#VALUE!	#VALUE!	#VALUE!	#VALUE!
Mevalonate	#VALUE!	#VALUE!	#VALUE!	#VALUE!	#VALUE!	#VALUE!	#VALUE!	#VALUE!	#VALUE!	#VALUE!	#VALUE!	#VALUE!	#VALUE!	#VALUE!	#VALUE!	#VALUE!	#VALUE!	#VALUE!	#VALUE!	#VALUE!	#VALUE!	#VALUE!	#VALUE!	#VALUE!	#VALUE!	#VALUE!	#VALUE!	#VALUE!	#VALUE!	#VALUE!	#VALUE!	#VALUE!	#VALUE!	#VALUE!	#VALUE!	#VALUE!
2-Hydroxyglutarate	2.16616e+07	1.58816e+07	1.6106e+07	1.87594e+07	1.46661e+07	8.02007e+06	1.83395e+07	1.77671e+07	2.6636e+07	1.8177e+07	1.38334e+07	1.26825e+07	1.22395e+07	1.03554e+07	1.35366e+07	1.57891e+07	7.49977e+06	1.59223e+07	1.71691e+07	1.14618e+07	1.08978e+07	1.51589e+07	8.51937e+06	1.67889e+07	1.89425e+07	1.46312e+07	1.66103e+07	3.80911e+07	2.09888e+07	1.40559e+07	1.55252e+07	1.77116e+07	1.59519e+07	1.43523e+07	8.91279e+06	7.73148e+06
Citramalic Acid	#VALUE!	#VALUE!	#VALUE!	#VALUE!	#VALUE!	#VALUE!	#VALUE!	#VALUE!	#VALUE!	#VALUE!	#VALUE!	#VALUE!	#VALUE!	#VALUE!	#VALUE!	#VALUE!	#VALUE!	#VALUE!	#VALUE!	#VALUE!	#VALUE!	#VALUE!	#VALUE!	#VALUE!	#VALUE!	#VALUE!	#VALUE!	#VALUE!	#VALUE!	#VALUE!	#VALUE!	#VALUE!	#VALUE!	#VALUE!	#VALUE!	#VALUE!
L-Tartaric Acid	#VALUE!	#VALUE!	#VALUE!	#VALUE!	#VALUE!	#VALUE!	#VALUE!	#VALUE!	#VALUE!	#VALUE!	#VALUE!	#VALUE!	#VALUE!	#VALUE!	#VALUE!	#VALUE!	#VALUE!	#VALUE!	#VALUE!	#VALUE!	#VALUE!	#VALUE!	#VALUE!	#VALUE!	#VALUE!	#VALUE!	#VALUE!	#VALUE!	#VALUE!	#VALUE!	#VALUE!	#VALUE!	#VALUE!	#VALUE!	#VALUE!	#VALUE!
Xylose	#VALUE!	#VALUE!	#VALUE!	#VALUE!	#VALUE!	#VALUE!	#VALUE!	#VALUE!	#VALUE!	#VALUE!	#VALUE!	#VALUE!	#VALUE!	#VALUE!	#VALUE!	#VALUE!	#VALUE!	#VALUE!	#VALUE!	#VALUE!	#VALUE!	#VALUE!	#VALUE!	#VALUE!	#VALUE!	#VALUE!	#VALUE!	#VALUE!	#VALUE!	#VALUE!	#VALUE!	#VALUE!	#VALUE!	#VALUE!	#VALUE!	#VALUE!
alpha-Ketophenylacetic Acid	#VALUE!	#VALUE!	#VALUE!	#VALUE!	#VALUE!	#VALUE!	#VALUE!	#VALUE!	#VALUE!	#VALUE!	#VALUE!	#VALUE!	#VALUE!	#VALUE!	#VALUE!	#VALUE!	#VALUE!	#VALUE!	#VALUE!	#VALUE!	#VALUE!	#VALUE!	#VALUE!	#VALUE!	#VALUE!	#VALUE!	#VALUE!	#VALUE!	#VALUE!	#VALUE!	#VALUE!	#VALUE!	#VALUE!	#VALUE!	#VALUE!	#VALUE!
Hydrocinnamic Acid	57923.8	62964.2	113204	96562.7	130973	83019.5	90760.3	79212.8	97250.2	44398.9	52898.4	65368.1	117363	138905	137277	184951	107366	174094	58307.4	61578.2	73299.9	62950	67994.6	111955	54246.4	101445	61791.7	59137.5	107966	179543	78925.6	142787	119328	176595	230731	191766
Oxypurinol	#VALUE!	#VALUE!	#VALUE!	#VALUE!	#VALUE!	#VALUE!	#VALUE!	#VALUE!	#VALUE!	#VALUE!	#VALUE!	#VALUE!	#VALUE!	#VALUE!	#VALUE!	#VALUE!	#VALUE!	#VALUE!	#VALUE!	#VALUE!	#VALUE!	#VALUE!	#VALUE!	#VALUE!	#VALUE!	#VALUE!	#VALUE!	#VALUE!	#VALUE!	#VALUE!	#VALUE!	#VALUE!	#VALUE!	#VALUE!	#VALUE!	#VALUE!
Xanthine	1.55815e+07	1.29177e+07	1.48703e+07	1.44008e+07	1.05022e+07	1.15089e+07	1.44844e+07	1.52754e+07	1.66303e+07	1.52672e+07	8.68161e+06	1.11196e+07	7.80185e+06	9.45296e+06	9.08532e+06	1.24635e+07	7.10399e+06	6.05864e+06	1.16868e+07	1.10258e+07	1.2396e+07	1.18945e+07	7.4479e+06	1.00297e+07	1.51821e+07	1.50897e+07	1.67092e+07	1.83352e+07	1.18101e+07	1.15599e+07	1.09921e+07	8.95388e+06	1.14893e+07	1.32234e+07	6.49406e+06	5.61539e+06
2-Hydroxyphenylacetate	23068.1	25443.6	44287.3	40151.7	53149	34290.6	39765.2	32977	38883.7	20372	20509.8	30597.8	44017.4	48477.8	43205.6	75749.6	51099.2	50418.6	22499	27690.4	28152.6	25427.9	29365.2	39873.1	29282.9	40034	26896.7	25657.8	38093.1	61840.4	49592	54454.3	52169.1	78511.6	92672.3	79272.9
L-Mandelic Acid	#VALUE!	#VALUE!	#VALUE!	#VALUE!	#VALUE!	#VALUE!	#VALUE!	#VALUE!	#VALUE!	#VALUE!	#VALUE!	#VALUE!	#VALUE!	#VALUE!	#VALUE!	#VALUE!	#VALUE!	#VALUE!	#VALUE!	#VALUE!	#VALUE!	#VALUE!	#VALUE!	#VALUE!	#VALUE!	#VALUE!	#VALUE!	#VALUE!	#VALUE!	#VALUE!	#VALUE!	#VALUE!	#VALUE!	#VALUE!	#VALUE!	#VALUE!
Arabitol/Xylitol	5.80258e+06	5.44784e+06	5.84556e+06	5.88189e+06	7.22258e+06	4.40137e+06	5.26007e+06	5.19822e+06	6.53207e+06	6.39022e+06	3.92856e+06	5.78724e+06	3.21639e+06	3.7754e+06	3.87792e+06	5.64059e+06	4.2161e+06	4.24812e+06	4.81548e+06	4.6615e+06	6.05464e+06	5.77614e+06	5.81882e+06	6.95452e+06	5.66566e+06	5.87888e+06	6.62329e+06	6.72594e+06	5.96272e+06	6.24901e+06	3.54138e+06	3.72345e+06	3.70785e+06	5.44957e+06	4.11527e+06	4.81584e+06
3/4-Hydroxyphenylacetic Acid	#VALUE!	#VALUE!	#VALUE!	#VALUE!	#VALUE!	#VALUE!	#VALUE!	#VALUE!	#VALUE!	#VALUE!	#VALUE!	#VALUE!	#VALUE!	#VALUE!	#VALUE!	#VALUE!	#VALUE!	#VALUE!	#VALUE!	#VALUE!	#VALUE!	#VALUE!	#VALUE!	#VALUE!	#VALUE!	#VALUE!	#VALUE!	#VALUE!	#VALUE!	#VALUE!	#VALUE!	#VALUE!	#VALUE!	#VALUE!	#VALUE!	#VALUE!
3-Hydroxyanthranilic Acid	#VALUE!	#VALUE!	#VALUE!	#VALUE!	#VALUE!	#VALUE!	#VALUE!	#VALUE!	#VALUE!	#VALUE!	#VALUE!	#VALUE!	#VALUE!	#VALUE!	#VALUE!	#VALUE!	#VALUE!	#VALUE!	#VALUE!	#VALUE!	#VALUE!	#VALUE!	#VALUE!	#VALUE!	#VALUE!	#VALUE!	#VALUE!	#VALUE!	#VALUE!	#VALUE!	#VALUE!	#VALUE!	#VALUE!	#VALUE!	#VALUE!	#VALUE!
Dopamine	#VALUE!	#VALUE!	#VALUE!	#VALUE!	#VALUE!	#VALUE!	#VALUE!	#VALUE!	#VALUE!	#VALUE!	#VALUE!	#VALUE!	#VALUE!	#VALUE!	#VALUE!	#VALUE!	#VALUE!	#VALUE!	#VALUE!	#VALUE!	#VALUE!	#VALUE!	#VALUE!	#VALUE!	#VALUE!	#VALUE!	#VALUE!	#VALUE!	#VALUE!	#VALUE!	#VALUE!	#VALUE!	#VALUE!	#VALUE!	#VALUE!	#VALUE!
3-Sulfinoanaline	#VALUE!	#VALUE!	#VALUE!	#VALUE!	#VALUE!	#VALUE!	#VALUE!	#VALUE!	#VALUE!	#VALUE!	#VALUE!	#VALUE!	#VALUE!	#VALUE!	#VALUE!	#VALUE!	#VALUE!	#VALUE!	#VALUE!	#VALUE!	#VALUE!	#VALUE!	#VALUE!	#VALUE!	#VALUE!	#VALUE!	#VALUE!	#VALUE!	#VALUE!	#VALUE!	#VALUE!	#VALUE!	#VALUE!	#VALUE!	#VALUE!	#VALUE!
2,3-Dihydroxybenzoic Acid	#VALUE!	#VALUE!	#VALUE!	#VALUE!	#VALUE!	#VALUE!	#VALUE!	#VALUE!	#VALUE!	#VALUE!	#VALUE!	#VALUE!	#VALUE!	#VALUE!	#VALUE!	#VALUE!	#VALUE!	#VALUE!	#VALUE!	#VALUE!	#VALUE!	#VALUE!	#VALUE!	#VALUE!	#VALUE!	#VALUE!	#VALUE!	#VALUE!	#VALUE!	#VALUE!	#VALUE!	#VALUE!	#VALUE!	#VALUE!	#VALUE!	#VALUE!
Gentisate	#VALUE!	#VALUE!	#VALUE!	#VALUE!	#VALUE!	#VALUE!	#VALUE!	#VALUE!	#VALUE!	#VALUE!	#VALUE!	#VALUE!	#VALUE!	#VALUE!	#VALUE!	#VALUE!	#VALUE!	#VALUE!	#VALUE!	#VALUE!	#VALUE!	#VALUE!	#VALUE!	#VALUE!	#VALUE!	#VALUE!	#VALUE!	#VALUE!	#VALUE!	#VALUE!	#VALUE!	#VALUE!	#VALUE!	#VALUE!	#VALUE!	#VALUE!
Orotate	#VALUE!	#VALUE!	#VALUE!	#VALUE!	#VALUE!	#VALUE!	#VALUE!	#VALUE!	#VALUE!	#VALUE!	#VALUE!	#VALUE!	#VALUE!	#VALUE!	#VALUE!	#VALUE!	#VALUE!	#VALUE!	#VALUE!	#VALUE!	#VALUE!	#VALUE!	#VALUE!	#VALUE!	#VALUE!	#VALUE!	#VALUE!	#VALUE!	#VALUE!	#VALUE!	#VALUE!	#VALUE!	#VALUE!	#VALUE!	#VALUE!	#VALUE!
Allantoin	1.6566e+07	1.44489e+07	1.76371e+07	2.19034e+07	4.30394e+07	1.51563e+07	4.14794e+06	5.58727e+06	8.28814e+06	6.69928e+06	6.41416e+06	6.3982e+06	1.03029e+07	1.06153e+07	7.81187e+06	1.69887e+07	1.02041e+07	1.43687e+07	2.02043e+07	1.88686e+07	1.80354e+07	2.37609e+07	1.69437e+07	2.08023e+07	2.23014e+07	1.39578e+07	2.71609e+07	1.97361e+07	3.16749e+07	2.33784e+07	1.38207e+07	1.35058e+07	1.41651e+07	1.82982e+07	1.29133e+07	1.60712e+07
n-isoValerylglycine	11421.9	10688	11443.9	15802.4	19302.7	15212	5277.21	7094.78	6279.31	7957.83	4690.77	6995.92	7599.01	10084.5	6177.68	10562.1	9196.7	6539.81	9978.19	13799.3	15438.7	14773.5	17365.2	20131.8	11199.8	11481.8	11465.3	16772.3	9953.82	11352.6	7172.46	7407.24	9125.4	9433.79	6126.84	8538.02
2-Aminoadipate	32889.4	36997.7	38676.8	26237.1	40091.3	43283.3	22816.6	24533	25437.5	25489.5	32766.3	32010.4	32222.1	22838	20428	21335.9	23627.2	39344.1	23991	17547.4	12206.6	15920.4	17514.4	41850.1	29115.7	33488.2	29401.4	36581	35463.4	37444.1	20873	30245.8	19834.2	22326.8	24295.3	36769.4
Indole-3-Carboxylic Acid	#VALUE!	#VALUE!	#VALUE!	#VALUE!	#VALUE!	#VALUE!	#VALUE!	#VALUE!	#VALUE!	#VALUE!	#VALUE!	#VALUE!	#VALUE!	#VALUE!	#VALUE!	#VALUE!	#VALUE!	#VALUE!	#VALUE!	#VALUE!	#VALUE!	#VALUE!	#VALUE!	#VALUE!	#VALUE!	#VALUE!	#VALUE!	#VALUE!	#VALUE!	#VALUE!	#VALUE!	#VALUE!	#VALUE!	#VALUE!	#VALUE!	#VALUE!
Indole-2-Carboxylic Acid	#VALUE!	#VALUE!	#VALUE!	#VALUE!	#VALUE!	#VALUE!	#VALUE!	#VALUE!	#VALUE!	#VALUE!	#VALUE!	#VALUE!	#VALUE!	#VALUE!	#VALUE!	#VALUE!	#VALUE!	#VALUE!	#VALUE!	#VALUE!	#VALUE!	#VALUE!	#VALUE!	#VALUE!	#VALUE!	#VALUE!	#VALUE!	#VALUE!	#VALUE!	#VALUE!	#VALUE!	#VALUE!	#VALUE!	#VALUE!	#VALUE!	#VALUE!
3-Methyl-3-Hydroxyglutaric Acid	38262.7	37036.5	41326.7	56933.2	60872.3	49244.2	22942.2	24616.4	24576.3	22464.9	17342.3	23291.1	43953.8	39886	29612.9	39154.1	30084.6	35597.3	44462.4	48339.2	42565.6	51209.3	41247.2	66746.8	40110.9	39015.6	30084.2	34359.4	30614.8	35350.2	30856.6	44238.6	30917.8	43090.6	32940.4	34212.1
PPA	#VALUE!	#VALUE!	#VALUE!	#VALUE!	#VALUE!	#VALUE!	#VALUE!	#VALUE!	#VALUE!	#VALUE!	#VALUE!	#VALUE!	#VALUE!	#VALUE!	#VALUE!	#VALUE!	#VALUE!	#VALUE!	#VALUE!	#VALUE!	#VALUE!	#VALUE!	#VALUE!	#VALUE!	#VALUE!	#VALUE!	#VALUE!	#VALUE!	#VALUE!	#VALUE!	#VALUE!	#VALUE!	#VALUE!	#VALUE!	#VALUE!	#VALUE!
3-Hydroxycinnaminic Acid	#VALUE!	#VALUE!	#VALUE!	#VALUE!	#VALUE!	#VALUE!	#VALUE!	#VALUE!	#VALUE!	#VALUE!	#VALUE!	#VALUE!	#VALUE!	#VALUE!	#VALUE!	#VALUE!	#VALUE!	#VALUE!	#VALUE!	#VALUE!	#VALUE!	#VALUE!	#VALUE!	#VALUE!	#VALUE!	#VALUE!	#VALUE!	#VALUE!	#VALUE!	#VALUE!	#VALUE!	#VALUE!	#VALUE!	#VALUE!	#VALUE!	#VALUE!
p-Coumaric Acid	#VALUE!	#VALUE!	#VALUE!	#VALUE!	#VALUE!	#VALUE!	#VALUE!	#VALUE!	#VALUE!	#VALUE!	#VALUE!	#VALUE!	#VALUE!	#VALUE!	#VALUE!	#VALUE!	#VALUE!	#VALUE!	#VALUE!	#VALUE!	#VALUE!	#VALUE!	#VALUE!	#VALUE!	#VALUE!	#VALUE!	#VALUE!	#VALUE!	#VALUE!	#VALUE!	#VALUE!	#VALUE!	#VALUE!	#VALUE!	#VALUE!	#VALUE!
Xylonate	#VALUE!	#VALUE!	#VALUE!	#VALUE!	#VALUE!	#VALUE!	#VALUE!	#VALUE!	#VALUE!	#VALUE!	#VALUE!	#VALUE!	#VALUE!	#VALUE!	#VALUE!	#VALUE!	#VALUE!	#VALUE!	#VALUE!	#VALUE!	#VALUE!	#VALUE!	#VALUE!	#VALUE!	#VALUE!	#VALUE!	#VALUE!	#VALUE!	#VALUE!	#VALUE!	#VALUE!	#VALUE!	#VALUE!	#VALUE!	#VALUE!	#VALUE!
Phenyllactic Acid	#VALUE!	#VALUE!	#VALUE!	#VALUE!	#VALUE!	#VALUE!	#VALUE!	#VALUE!	#VALUE!	#VALUE!	#VALUE!	#VALUE!	#VALUE!	#VALUE!	#VALUE!	#VALUE!	#VALUE!	#VALUE!	#VALUE!	#VALUE!	#VALUE!	#VALUE!	#VALUE!	#VALUE!	#VALUE!	#VALUE!	#VALUE!	#VALUE!	#VALUE!	#VALUE!	#VALUE!	#VALUE!	#VALUE!	#VALUE!	#VALUE!	#VALUE!
3-(4-Hydroxyphenyl)Propionate	#VALUE!	#VALUE!	#VALUE!	#VALUE!	#VALUE!	#VALUE!	#VALUE!	#VALUE!	#VALUE!	#VALUE!	#VALUE!	#VALUE!	#VALUE!	#VALUE!	#VALUE!	#VALUE!	#VALUE!	#VALUE!	#VALUE!	#VALUE!	#VALUE!	#VALUE!	#VALUE!	#VALUE!	#VALUE!	#VALUE!	#VALUE!	#VALUE!	#VALUE!	#VALUE!	#VALUE!	#VALUE!	#VALUE!	#VALUE!	#VALUE!	#VALUE!
Quinolinic Acid	#VALUE!	#VALUE!	#VALUE!	#VALUE!	#VALUE!	#VALUE!	#VALUE!	#VALUE!	#VALUE!	#VALUE!	#VALUE!	#VALUE!	#VALUE!	#VALUE!	#VALUE!	#VALUE!	#VALUE!	#VALUE!	#VALUE!	#VALUE!	#VALUE!	#VALUE!	#VALUE!	#VALUE!	#VALUE!	#VALUE!	#VALUE!	#VALUE!	#VALUE!	#VALUE!	#VALUE!	#VALUE!	#VALUE!	#VALUE!	#VALUE!	#VALUE!
PEP	#VALUE!	#VALUE!	#VALUE!	#VALUE!	#VALUE!	#VALUE!	#VALUE!	#VALUE!	#VALUE!	#VALUE!	#VALUE!	#VALUE!	#VALUE!	#VALUE!	#VALUE!	#VALUE!	#VALUE!	#VALUE!	#VALUE!	#VALUE!	#VALUE!	#VALUE!	#VALUE!	#VALUE!	#VALUE!	#VALUE!	#VALUE!	#VALUE!	#VALUE!	#VALUE!	#VALUE!	#VALUE!	#VALUE!	#VALUE!	#VALUE!	#VALUE!
Homogentisate	564258	491463	780384	746561	720776	738263	315851	350091	426397	380545	221006	320275	553452	583389	724077	774363	526684	605634	560861	434597	552550	595959	498996	728883	290468	290705	446560	456555	453755	453648	270644	367179	411721	615404	342528	468391
Urate	1.63001e+07	1.49063e+07	1.46046e+07	2.29594e+07	1.96899e+07	1.6351e+07	8.58759e+06	1.01747e+07	9.7427e+06	1.14408e+07	5.23201e+06	8.14523e+06	9.82429e+06	1.12881e+07	9.27716e+06	1.34333e+07	1.24135e+07	9.74248e+06	1.43206e+07	1.56968e+07	1.48057e+07	1.62894e+07	1.20394e+07	2.41881e+07	1.24423e+07	1.00425e+07	1.22124e+07	1.12441e+07	1.09398e+07	1.19647e+07	1.09506e+07	10586854	1.08009e+07	1.39695e+07	8.11877e+06	8.67006e+06
DHAP/D-GA3P	#VALUE!	#VALUE!	#VALUE!	#VALUE!	#VALUE!	#VALUE!	#VALUE!	#VALUE!	#VALUE!	#VALUE!	#VALUE!	#VALUE!	#VALUE!	#VALUE!	#VALUE!	#VALUE!	#VALUE!	#VALUE!	#VALUE!	#VALUE!	#VALUE!	#VALUE!	#VALUE!	#VALUE!	#VALUE!	#VALUE!	#VALUE!	#VALUE!	#VALUE!	#VALUE!	#VALUE!	#VALUE!	#VALUE!	#VALUE!	#VALUE!	#VALUE!
Glycerol-3-P	2.10265e+07	2.63795e+07	1.70526e+07	3.51584e+07	1.67172e+08	1.45319e+08	2.57405e+07	2.76471e+07	3.15157e+07	5.44424e+07	7.57557e+07	1.00812e+08	4.01967e+07	2.81802e+07	4.60006e+07	2.82943e+07	1.24075e+08	2.27927e+08	3.11657e+07	3.48141e+07	3.95023e+07	6.93203e+07	1.57508e+08	3.29113e+08	2.82795e+07	3.46577e+07	3.47186e+07	4.71011e+07	1.48288e+08	1.21043e+08	5.2525e+07	7.12031e+07	4.62018e+07	7.49601e+07	2.1368e+08	1.58491e+08
trans-Aconitate	219482	223593	194345	208746	322517	198490	174398	187692	164562	222689	183392	211604	356841	308214	280974	326644	317592	325989	212319	224454	174202	178896	183002	302273	185726	163925	177516	160152	179221	209808	324035	289566	253339	345503	253877	287754
Shikimic Acid	#VALUE!	#VALUE!	#VALUE!	#VALUE!	#VALUE!	#VALUE!	#VALUE!	#VALUE!	#VALUE!	#VALUE!	#VALUE!	#VALUE!	#VALUE!	#VALUE!	#VALUE!	#VALUE!	#VALUE!	#VALUE!	#VALUE!	#VALUE!	#VALUE!	#VALUE!	#VALUE!	#VALUE!	#VALUE!	#VALUE!	#VALUE!	#VALUE!	#VALUE!	#VALUE!	#VALUE!	#VALUE!	#VALUE!	#VALUE!	#VALUE!	#VALUE!
cis-Aconitate	#VALUE!	#VALUE!	#VALUE!	#VALUE!	#VALUE!	#VALUE!	#VALUE!	#VALUE!	#VALUE!	#VALUE!	#VALUE!	#VALUE!	#VALUE!	#VALUE!	#VALUE!	#VALUE!	#VALUE!	#VALUE!	#VALUE!	#VALUE!	#VALUE!	#VALUE!	#VALUE!	#VALUE!	#VALUE!	#VALUE!	#VALUE!	#VALUE!	#VALUE!	#VALUE!	#VALUE!	#VALUE!	#VALUE!	#VALUE!	#VALUE!	#VALUE!
Suberic Acid	659793	1.01656e+06	675741	1.14868e+06	2.2576e+06	1.71734e+06	655193	1.1734e+06	578481	1.10514e+06	427224	1.08054e+06	837623	1.2976e+06	748032	1.47498e+06	1.02247e+06	650337	496379	1.43749e+06	1.29489e+06	1.41139e+06	957069	1.36717e+06	682871	963635	936362	531405	473492	803503	665465	1.16466e+06	512224	938357	747846	646778
Indole-3-Acetic Acid	#VALUE!	#VALUE!	#VALUE!	#VALUE!	#VALUE!	#VALUE!	#VALUE!	#VALUE!	#VALUE!	#VALUE!	#VALUE!	#VALUE!	#VALUE!	#VALUE!	#VALUE!	#VALUE!	#VALUE!	#VALUE!	#VALUE!	#VALUE!	#VALUE!	#VALUE!	#VALUE!	#VALUE!	#VALUE!	#VALUE!	#VALUE!	#VALUE!	#VALUE!	#VALUE!	#VALUE!	#VALUE!	#VALUE!	#VALUE!	#VALUE!	#VALUE!
Citrulline	716443	701126	685973	910853	772705	476254	582865	762863	560216	477306	384536	442421	636623	817745	556195	977288	635211	555225	708036	641831	736960	684023	544285	712521	572883	581512	658825	503858	442419	473036	522971	620074	563238	801087	528090	631860
N-Acetyl-Aspartate (NAA)	2.43069e+07	2.68561e+07	2.56421e+07	2.97053e+07	4.24377e+07	3.01895e+07	1.85409e+07	1.87599e+07	1.97868e+07	1.36158e+07	2.3428e+07	2.67981e+07	3.04382e+07	3.0421e+07	2.49239e+07	2.92434e+07	3.20597e+07	3.98727e+07	2.44459e+07	1.87128e+07	2.11862e+07	1.80876e+07	3.03403e+07	3.74557e+07	1.86735e+07	1.76159e+07	2.21402e+07	1.82707e+07	3.14144e+07	2.7115e+07	2.41107e+07	2.70074e+07	2.47717e+07	2.99863e+07	2.57072e+07	2.90541e+07
Ascorbic Acid (Vit. C)	#VALUE!	#VALUE!	#VALUE!	#VALUE!	#VALUE!	#VALUE!	#VALUE!	#VALUE!	#VALUE!	#VALUE!	#VALUE!	#VALUE!	#VALUE!	#VALUE!	#VALUE!	#VALUE!	#VALUE!	#VALUE!	#VALUE!	#VALUE!	#VALUE!	#VALUE!	#VALUE!	#VALUE!	#VALUE!	#VALUE!	#VALUE!	#VALUE!	#VALUE!	#VALUE!	#VALUE!	#VALUE!	#VALUE!	#VALUE!	#VALUE!	#VALUE!
2-isoPropylmalic Acid	#VALUE!	#VALUE!	#VALUE!	#VALUE!	#VALUE!	#VALUE!	#VALUE!	#VALUE!	#VALUE!	#VALUE!	#VALUE!	#VALUE!	#VALUE!	#VALUE!	#VALUE!	#VALUE!	#VALUE!	#VALUE!	#VALUE!	#VALUE!	#VALUE!	#VALUE!	#VALUE!	#VALUE!	#VALUE!	#VALUE!	#VALUE!	#VALUE!	#VALUE!	#VALUE!	#VALUE!	#VALUE!	#VALUE!	#VALUE!	#VALUE!	#VALUE!
3-isoPropylmalic Acid	#VALUE!	#VALUE!	#VALUE!	#VALUE!	#VALUE!	#VALUE!	#VALUE!	#VALUE!	#VALUE!	#VALUE!	#VALUE!	#VALUE!	#VALUE!	#VALUE!	#VALUE!	#VALUE!	#VALUE!	#VALUE!	#VALUE!	#VALUE!	#VALUE!	#VALUE!	#VALUE!	#VALUE!	#VALUE!	#VALUE!	#VALUE!	#VALUE!	#VALUE!	#VALUE!	#VALUE!	#VALUE!	#VALUE!	#VALUE!	#VALUE!	#VALUE!
n-Formylmethionine	27036.8	28882.4	25114.8	31929.7	28870.3	24519.6	21222.3	26797.7	27488.6	24381.3	18193.4	23703.3	17994.1	20555.3	21930.6	26083.6	23312.4	21774.4	24016.5	22644.1	22716	24127.1	20969.8	32379.5	23943.4	23464.1	25377.6	23620.5	23242.5	24116	19802.2	16390.3	20852.7	29833.6	14932.8	15336.7
Hippuric Acid	#VALUE!	#VALUE!	#VALUE!	#VALUE!	#VALUE!	#VALUE!	#VALUE!	#VALUE!	#VALUE!	#VALUE!	#VALUE!	#VALUE!	#VALUE!	#VALUE!	#VALUE!	#VALUE!	#VALUE!	#VALUE!	#VALUE!	#VALUE!	#VALUE!	#VALUE!	#VALUE!	#VALUE!	#VALUE!	#VALUE!	#VALUE!	#VALUE!	#VALUE!	#VALUE!	#VALUE!	#VALUE!	#VALUE!	#VALUE!	#VALUE!	#VALUE!
Inositol	1.03981e+06	1.293e+06	1.16139e+06	1.71826e+06	1.97199e+06	1.3646e+06	1.02783e+06	1.05865e+06	1.24391e+06	1.10474e+06	1.0931e+06	1.47712e+06	1.4951e+06	1.45888e+06	1.3682e+06	1.82846e+06	1.63286e+06	1.77989e+06	1.08718e+06	1.24434e+06	1.16823e+06	1.11715e+06	1.49115e+06	1.74915e+06	1.10147e+06	1.09863e+06	1.06504e+06	1.25519e+06	1.46268e+06	1.53835e+06	1.25222e+06	1.30718e+06	1.23919e+06	1.76256e+06	1.25366e+06	1.42782e+06
Glucose	2.64608e+07	2.75406e+07	2.63151e+07	3.17566e+07	3.04609e+07	2.1014e+07	2.20423e+07	2.06462e+07	23529395	2.33679e+07	1.87662e+07	2.26344e+07	2.35605e+07	2.93562e+07	2.39536e+07	3.32501e+07	2.38697e+07	2.83578e+07	2.29703e+07	2.21699e+07	2.19829e+07	2.44733e+07	1.99507e+07	3.26525e+07	2.40901e+07	2.40905e+07	2.63281e+07	2.70567e+07	2.13172e+07	2.14285e+07	2.01043e+07	2.18623e+07	2.52209e+07	2.4348e+07	1.8424e+07	2.19327e+07
Mannose	#VALUE!	#VALUE!	#VALUE!	#VALUE!	#VALUE!	#VALUE!	#VALUE!	#VALUE!	#VALUE!	#VALUE!	#VALUE!	#VALUE!	#VALUE!	#VALUE!	#VALUE!	#VALUE!	#VALUE!	#VALUE!	#VALUE!	#VALUE!	#VALUE!	#VALUE!	#VALUE!	#VALUE!	#VALUE!	#VALUE!	#VALUE!	#VALUE!	#VALUE!	#VALUE!	#VALUE!	#VALUE!	#VALUE!	#VALUE!	#VALUE!	#VALUE!
Fructose	2.7021e+06	2.47947e+06	3.25681e+06	2.26331e+06	2.74089e+06	2.07739e+06	2.39997e+06	1.39936e+06	1.89715e+06	1.75964e+06	1.90916e+06	1.25926e+06	1.33371e+06	1.42544e+06	1.21589e+06	1.50515e+06	1.22069e+06	1.26037e+06	2.97541e+06	2.21694e+06	1.98993e+06	3.20866e+06	2.24472e+06	4.21247e+06	2.2824e+06	1.88457e+06	2.13523e+06	2.11732e+06	2.53271e+06	1.97872e+06	1.06632e+06	1.09763e+06	1.39145e+06	1.02661e+06	953211	1.51548e+06
OH-Phenylpyruvate	104702	244675	215590	252355	405355	404958	81607.6	134492	202567	141236	311348	397199	229290	372654	246216	412018	574357	357636	156544	58245.6	230989	127554	394443	300526	136884	126397	234130	94526.5	280651	419592	129555	97861.2	179353	316510	234399	542412
Theophylline	#VALUE!	#VALUE!	#VALUE!	#VALUE!	#VALUE!	#VALUE!	#VALUE!	#VALUE!	#VALUE!	#VALUE!	#VALUE!	#VALUE!	#VALUE!	#VALUE!	#VALUE!	#VALUE!	#VALUE!	#VALUE!	#VALUE!	#VALUE!	#VALUE!	#VALUE!	#VALUE!	#VALUE!	#VALUE!	#VALUE!	#VALUE!	#VALUE!	#VALUE!	#VALUE!	#VALUE!	#VALUE!	#VALUE!	#VALUE!	#VALUE!	#VALUE!
Sorbitol	3.23227e+06	2.75863e+06	3.74879e+06	3.4891e+06	2.51781e+06	2.23956e+06	2.36067e+06	2.21791e+06	3.67434e+06	2.90973e+06	2.48454e+06	1.94459e+06	1.739e+06	1.55214e+06	2.03209e+06	2.16558e+06	1.68849e+06	2.03226e+06	3.53749e+06	2.5947e+06	2.39966e+06	3.93238e+06	2.2893e+06	3.88039e+06	3.16269e+06	2.57418e+06	3.68267e+06	4.23774e+06	3.62583e+06	2.76282e+06	1.96592e+06	1.62156e+06	2.24758e+06	2.52509e+06	1.59546e+06	1.87419e+06
Homovanilate	#VALUE!	#VALUE!	#VALUE!	#VALUE!	#VALUE!	#VALUE!	#VALUE!	#VALUE!	#VALUE!	#VALUE!	#VALUE!	#VALUE!	#VALUE!	#VALUE!	#VALUE!	#VALUE!	#VALUE!	#VALUE!	#VALUE!	#VALUE!	#VALUE!	#VALUE!	#VALUE!	#VALUE!	#VALUE!	#VALUE!	#VALUE!	#VALUE!	#VALUE!	#VALUE!	#VALUE!	#VALUE!	#VALUE!	#VALUE!	#VALUE!	#VALUE!
Mannitol	194572	214024	241343	300536	195930	163792	122549	179930	179634	195477	127363	147914	127584	184093	160711	270801	203950	218862	278703	189715	191668	325554	161126	305479	189867	201116	273774	240481	339431	199776	146480	158814	182200	221091	159433	196014
4-Pyridoxic Acid	136369	173447	166317	276400	160727	101653	99003	168078	153052	207473	56198.1	111428	184968	184599	139640	201944	116202	62723.1	189208	226327	299093	301774	166872	217479	265961	280725	381574	136991	178401	271040	272590	300083	294076	384920	245873	133732
Phosphoserine	#VALUE!	#VALUE!	#VALUE!	#VALUE!	#VALUE!	#VALUE!	#VALUE!	#VALUE!	#VALUE!	#VALUE!	#VALUE!	#VALUE!	#VALUE!	#VALUE!	#VALUE!	#VALUE!	#VALUE!	#VALUE!	#VALUE!	#VALUE!	#VALUE!	#VALUE!	#VALUE!	#VALUE!	#VALUE!	#VALUE!	#VALUE!	#VALUE!	#VALUE!	#VALUE!	#VALUE!	#VALUE!	#VALUE!	#VALUE!	#VALUE!	#VALUE!
2/3-Phosphoglyceric Acid	566419	725697	559344	740183	1.61173e+06	1.20845e+06	621915	516169	765738	1.02367e+06	704095	779937	924624	736779	525270	701473	857605	976455	516939	742842	634671	1.24169e+06	1.38848e+06	3.33629e+06	697307	570403	511088	776197	1.19191e+06	846229	116738	634210	456821	527770	783779	892407
Azelaic Acid	#VALUE!	#VALUE!	#VALUE!	#VALUE!	#VALUE!	#VALUE!	#VALUE!	#VALUE!	#VALUE!	#VALUE!	#VALUE!	#VALUE!	#VALUE!	#VALUE!	#VALUE!	#VALUE!	#VALUE!	#VALUE!	#VALUE!	#VALUE!	#VALUE!	#VALUE!	#VALUE!	#VALUE!	#VALUE!	#VALUE!	#VALUE!	#VALUE!	#VALUE!	#VALUE!	#VALUE!	#VALUE!	#VALUE!	#VALUE!	#VALUE!	#VALUE!
N-Ac-L-Glutamine	84370.1	95095.8	91615.6	123881	155827	107578	122966	126947	188020	161699	178792	188532	50645.4	61964.9	52707.8	104377	85968.2	95320.7	90444.5	76636.8	77682.2	81019.1	72364.1	131685	165658	173806	178435	174981	142248	152219	57585.9	52786.5	57101.9	95530.9	60100	87147.5
Kynurenic Acid	#VALUE!	#VALUE!	#VALUE!	#VALUE!	#VALUE!	#VALUE!	#VALUE!	#VALUE!	#VALUE!	#VALUE!	#VALUE!	#VALUE!	#VALUE!	#VALUE!	#VALUE!	#VALUE!	#VALUE!	#VALUE!	#VALUE!	#VALUE!	#VALUE!	#VALUE!	#VALUE!	#VALUE!	#VALUE!	#VALUE!	#VALUE!	#VALUE!	#VALUE!	#VALUE!	#VALUE!	#VALUE!	#VALUE!	#VALUE!	#VALUE!	#VALUE!
N-Ac-Glutamate	2.88773e+06	3.13458e+06	2.94789e+06	3.38145e+06	4.27062e+06	2.79943e+06	1.79764e+06	2.02057e+06	2.47302e+06	1.3966e+06	2.15028e+06	2.44912e+06	2.95956e+06	3.05295e+06	2.59286e+06	2.86489e+06	2.44136e+06	2.83742e+06	2.3579e+06	1.50371e+06	1.86448e+06	1.3705e+06	2.22358e+06	2.33212e+06	1.72828e+06	1.59046e+06	2.33043e+06	2.49012e+06	2.31088e+06	2.43554e+06	1.84345e+06	2.05853e+06	2.03855e+06	2.2428e+06	1.57189e+06	1.90311e+06
Indole-3-Propionate	#VALUE!	#VALUE!	#VALUE!	#VALUE!	#VALUE!	#VALUE!	#VALUE!	#VALUE!	#VALUE!	#VALUE!	#VALUE!	#VALUE!	#VALUE!	#VALUE!	#VALUE!	#VALUE!	#VALUE!	#VALUE!	#VALUE!	#VALUE!	#VALUE!	#VALUE!	#VALUE!	#VALUE!	#VALUE!	#VALUE!	#VALUE!	#VALUE!	#VALUE!	#VALUE!	#VALUE!	#VALUE!	#VALUE!	#VALUE!	#VALUE!	#VALUE!
5-Hydroxyl-Indole-3-Acetic Acid	#VALUE!	#VALUE!	#VALUE!	#VALUE!	#VALUE!	#VALUE!	#VALUE!	#VALUE!	#VALUE!	#VALUE!	#VALUE!	#VALUE!	#VALUE!	#VALUE!	#VALUE!	#VALUE!	#VALUE!	#VALUE!	#VALUE!	#VALUE!	#VALUE!	#VALUE!	#VALUE!	#VALUE!	#VALUE!	#VALUE!	#VALUE!	#VALUE!	#VALUE!	#VALUE!	#VALUE!	#VALUE!	#VALUE!	#VALUE!	#VALUE!	#VALUE!
N-Ac-Methionine	#VALUE!	#VALUE!	#VALUE!	#VALUE!	#VALUE!	#VALUE!	#VALUE!	#VALUE!	#VALUE!	#VALUE!	#VALUE!	#VALUE!	#VALUE!	#VALUE!	#VALUE!	#VALUE!	#VALUE!	#VALUE!	#VALUE!	#VALUE!	#VALUE!	#VALUE!	#VALUE!	#VALUE!	#VALUE!	#VALUE!	#VALUE!	#VALUE!	#VALUE!	#VALUE!	#VALUE!	#VALUE!	#VALUE!	#VALUE!	#VALUE!	#VALUE!
Citric Acid	#VALUE!	#VALUE!	#VALUE!	#VALUE!	#VALUE!	#VALUE!	#VALUE!	#VALUE!	#VALUE!	#VALUE!	#VALUE!	#VALUE!	#VALUE!	#VALUE!	#VALUE!	#VALUE!	#VALUE!	#VALUE!	#VALUE!	#VALUE!	#VALUE!	#VALUE!	#VALUE!	#VALUE!	#VALUE!	#VALUE!	#VALUE!	#VALUE!	#VALUE!	#VALUE!	#VALUE!	#VALUE!	#VALUE!	#VALUE!	#VALUE!	#VALUE!
Glucoronate	330904	349888	316728	370289	295318	196458	264947	299125	315125	270959	168514	230686	327367	397716	272401	409539	276917	246258	292499	241603	313870	273632	213578	252063	334156	338280	361895	288497	225204	251255	281437	321176	301158	366452	199920	231798
4-Hydroxy-3-Nitrophenylacetate	#VALUE!	#VALUE!	#VALUE!	#VALUE!	#VALUE!	#VALUE!	#VALUE!	#VALUE!	#VALUE!	#VALUE!	#VALUE!	#VALUE!	#VALUE!	#VALUE!	#VALUE!	#VALUE!	#VALUE!	#VALUE!	#VALUE!	#VALUE!	#VALUE!	#VALUE!	#VALUE!	#VALUE!	#VALUE!	#VALUE!	#VALUE!	#VALUE!	#VALUE!	#VALUE!	#VALUE!	#VALUE!	#VALUE!	#VALUE!	#VALUE!	#VALUE!
Vanilmandelic Acid	#VALUE!	#VALUE!	#VALUE!	#VALUE!	#VALUE!	#VALUE!	#VALUE!	#VALUE!	#VALUE!	#VALUE!	#VALUE!	#VALUE!	#VALUE!	#VALUE!	#VALUE!	#VALUE!	#VALUE!	#VALUE!	#VALUE!	#VALUE!	#VALUE!	#VALUE!	#VALUE!	#VALUE!	#VALUE!	#VALUE!	#VALUE!	#VALUE!	#VALUE!	#VALUE!	#VALUE!	#VALUE!	#VALUE!	#VALUE!	#VALUE!	#VALUE!
Erythrose-4-Phosphate	#VALUE!	#VALUE!	#VALUE!	#VALUE!	#VALUE!	#VALUE!	#VALUE!	#VALUE!	#VALUE!	#VALUE!	#VALUE!	#VALUE!	#VALUE!	#VALUE!	#VALUE!	#VALUE!	#VALUE!	#VALUE!	#VALUE!	#VALUE!	#VALUE!	#VALUE!	#VALUE!	#VALUE!	#VALUE!	#VALUE!	#VALUE!	#VALUE!	#VALUE!	#VALUE!	#VALUE!	#VALUE!	#VALUE!	#VALUE!	#VALUE!	#VALUE!
Cysteine-S-Sulfate	#VALUE!	#VALUE!	#VALUE!	#VALUE!	#VALUE!	#VALUE!	#VALUE!	#VALUE!	#VALUE!	#VALUE!	#VALUE!	#VALUE!	#VALUE!	#VALUE!	#VALUE!	#VALUE!	#VALUE!	#VALUE!	#VALUE!	#VALUE!	#VALUE!	#VALUE!	#VALUE!	#VALUE!	#VALUE!	#VALUE!	#VALUE!	#VALUE!	#VALUE!	#VALUE!	#VALUE!	#VALUE!	#VALUE!	#VALUE!	#VALUE!	#VALUE!
IndolePyruvate	#VALUE!	#VALUE!	#VALUE!	#VALUE!	#VALUE!	#VALUE!	#VALUE!	#VALUE!	#VALUE!	#VALUE!	#VALUE!	#VALUE!	#VALUE!	#VALUE!	#VALUE!	#VALUE!	#VALUE!	#VALUE!	#VALUE!	#VALUE!	#VALUE!	#VALUE!	#VALUE!	#VALUE!	#VALUE!	#VALUE!	#VALUE!	#VALUE!	#VALUE!	#VALUE!	#VALUE!	#VALUE!	#VALUE!	#VALUE!	#VALUE!	#VALUE!
Xanthurenic Acid	251511	261443	290176	318701	425441	299344	216072	216128	274427	216038	210820	277785	350580	413083	404379	605809	517004	633642	250648	194225	231702	237144	308997	424838	218851	214951	271777	283265	309989	284399	359506	354956	392871	559125	418040	471419
Indole-3-Lactate	#VALUE!	#VALUE!	#VALUE!	#VALUE!	#VALUE!	#VALUE!	#VALUE!	#VALUE!	#VALUE!	#VALUE!	#VALUE!	#VALUE!	#VALUE!	#VALUE!	#VALUE!	#VALUE!	#VALUE!	#VALUE!	#VALUE!	#VALUE!	#VALUE!	#VALUE!	#VALUE!	#VALUE!	#VALUE!	#VALUE!	#VALUE!	#VALUE!	#VALUE!	#VALUE!	#VALUE!	#VALUE!	#VALUE!	#VALUE!	#VALUE!	#VALUE!
N-Ac-Phenylalanine	#VALUE!	#VALUE!	#VALUE!	#VALUE!	#VALUE!	#VALUE!	#VALUE!	#VALUE!	#VALUE!	#VALUE!	#VALUE!	#VALUE!	#VALUE!	#VALUE!	#VALUE!	#VALUE!	#VALUE!	#VALUE!	#VALUE!	#VALUE!	#VALUE!	#VALUE!	#VALUE!	#VALUE!	#VALUE!	#VALUE!	#VALUE!	#VALUE!	#VALUE!	#VALUE!	#VALUE!	#VALUE!	#VALUE!	#VALUE!	#VALUE!	#VALUE!
3-Indoxyl Sulfate	#VALUE!	#VALUE!	#VALUE!	#VALUE!	#VALUE!	#VALUE!	#VALUE!	#VALUE!	#VALUE!	#VALUE!	#VALUE!	#VALUE!	#VALUE!	#VALUE!	#VALUE!	#VALUE!	#VALUE!	#VALUE!	#VALUE!	#VALUE!	#VALUE!	#VALUE!	#VALUE!	#VALUE!	#VALUE!	#VALUE!	#VALUE!	#VALUE!	#VALUE!	#VALUE!	#VALUE!	#VALUE!	#VALUE!	#VALUE!	#VALUE!	#VALUE!
Pentothenate	5.21391e+06	7.02265e+06	6.14291e+06	7.73109e+06	9.28161e+06	8.07362e+06	1.5537e+06	2.59354e+06	2.73237e+06	1.80454e+06	1.85804e+06	1.91921e+06	7.07643e+06	7.00095e+06	6.08806e+06	6.52404e+06	6.9269e+06	7.05624e+06	6.10567e+06	7.25691e+06	6.08612e+06	7.60331e+06	7.96781e+06	1.20828e+07	2.73587e+06	2.98186e+06	2.89009e+06	2.92646e+06	2.43252e+06	4.0465e+06	1.15816e+07	9.82623e+06	1.02704e+07	1.32696e+07	9.04253e+06	1.14405e+07
Cystathionine	341003	340081	404242	437130	409164	333949	99881.6	121062	130695	117502	119803	138115	406456	385752	325364	538927	433596	442895	245484	182328	229204	213624	236347	342402	151077	154108	170771	181985	166807	167278	418359	460628	409187	474840	383945	405710
N-Ac-Tyrosine	68033.5	45054.8	44395.5	51229	76584.9	48902.1	69135.4	85967.1	92508.3	76469.2	76157.7	87609.8	55045.5	72986.8	52657.9	84217.2	63101.4	51133.3	62843.9	46378.3	51124.7	59290.1	54518.9	107977	165618	132964	161631	167439	137666	160967	56464.9	67826.6	74354.2	97776	73704.2	74174.6
Myristic Acid	246094	216555	186867	208125	244820	166103	308204	297155	268676	260139	231942	221700	302145	317433	226503	272558	227042	244928	193265	189392	202707	202521	181439	267683	261900	241186	188428	263391	239328	261918	207547	248597	216707	299254	208371	246161
Ribose-5-P	3.05503e+06	6.20835e+06	8.02306e+06	1.40196e+07	1.73452e+07	1.34965e+07	1.31357e+06	1.84061e+06	5.86124e+06	5.497e+06	6.14371e+06	8.23713e+06	9.25473e+06	1.11436e+07	1.59883e+07	1.46684e+07	1.6661e+07	1.62129e+07	8.23277e+06	4.28507e+06	1.03702e+07	1.00052e+07	1.57919e+07	1.99748e+07	2.38566e+06	2.59705e+06	7.28324e+06	7.27893e+06	1.17361e+07	1.00613e+07	1.10513e+07	1.05946e+07	1.25353e+07	1.86986e+07	1.51498e+07	1.25366e+07
Ribulose 5-Phosphate	2.39068e+06	2.95734e+06	3.62456e+06	3.96855e+06	4.08144e+06	2.50288e+06	1.14325e+06	1.14728e+06	2.03547e+06	1.58586e+06	1.73324e+06	2.25486e+06	3.31213e+06	3.30713e+06	2.72259e+06	4.27384e+06	2.85066e+06	2.56795e+06	2.35357e+06	2.52215e+06	2.84341e+06	2.22309e+06	2.5587e+06	3.45641e+06	1.49025e+06	1.66133e+06	2.11648e+06	1896055	2.09818e+06	2.39735e+06	3.16036e+06	2.76915e+06	2.62871e+06	3.34967e+06	1.99428e+06	1.89253e+06
Melatonin	#VALUE!	#VALUE!	#VALUE!	#VALUE!	#VALUE!	#VALUE!	#VALUE!	#VALUE!	#VALUE!	#VALUE!	#VALUE!	#VALUE!	#VALUE!	#VALUE!	#VALUE!	#VALUE!	#VALUE!	#VALUE!	#VALUE!	#VALUE!	#VALUE!	#VALUE!	#VALUE!	#VALUE!	#VALUE!	#VALUE!	#VALUE!	#VALUE!	#VALUE!	#VALUE!	#VALUE!	#VALUE!	#VALUE!	#VALUE!	#VALUE!	#VALUE!
Tetrahydrobiopterin	#VALUE!	#VALUE!	#VALUE!	#VALUE!	#VALUE!	#VALUE!	#VALUE!	#VALUE!	#VALUE!	#VALUE!	#VALUE!	#VALUE!	#VALUE!	#VALUE!	#VALUE!	#VALUE!	#VALUE!	#VALUE!	#VALUE!	#VALUE!	#VALUE!	#VALUE!	#VALUE!	#VALUE!	#VALUE!	#VALUE!	#VALUE!	#VALUE!	#VALUE!	#VALUE!	#VALUE!	#VALUE!	#VALUE!	#VALUE!	#VALUE!	#VALUE!
Thymidine	#VALUE!	#VALUE!	#VALUE!	#VALUE!	#VALUE!	#VALUE!	#VALUE!	#VALUE!	#VALUE!	#VALUE!	#VALUE!	#VALUE!	#VALUE!	#VALUE!	#VALUE!	#VALUE!	#VALUE!	#VALUE!	#VALUE!	#VALUE!	#VALUE!	#VALUE!	#VALUE!	#VALUE!	#VALUE!	#VALUE!	#VALUE!	#VALUE!	#VALUE!	#VALUE!	#VALUE!	#VALUE!	#VALUE!	#VALUE!	#VALUE!	#VALUE!
Pseudouridine	556060	582951	606304	578034	611288	385118	593630	559862	716745	661874	448706	595941	671359	786283	626212	916009	796117	819820	485319	438175	531948	508510	462921	627750	598747	652269	725810	719974	642490	662671	629612	696275	666457	847509	616681	645705
Biotin	#VALUE!	#VALUE!	#VALUE!	#VALUE!	#VALUE!	#VALUE!	#VALUE!	#VALUE!	#VALUE!	#VALUE!	#VALUE!	#VALUE!	#VALUE!	#VALUE!	#VALUE!	#VALUE!	#VALUE!	#VALUE!	#VALUE!	#VALUE!	#VALUE!	#VALUE!	#VALUE!	#VALUE!	#VALUE!	#VALUE!	#VALUE!	#VALUE!	#VALUE!	#VALUE!	#VALUE!	#VALUE!	#VALUE!	#VALUE!	#VALUE!	#VALUE!
N-Ac-Tryptophan	#VALUE!	#VALUE!	#VALUE!	#VALUE!	#VALUE!	#VALUE!	#VALUE!	#VALUE!	#VALUE!	#VALUE!	#VALUE!	#VALUE!	#VALUE!	#VALUE!	#VALUE!	#VALUE!	#VALUE!	#VALUE!	#VALUE!	#VALUE!	#VALUE!	#VALUE!	#VALUE!	#VALUE!	#VALUE!	#VALUE!	#VALUE!	#VALUE!	#VALUE!	#VALUE!	#VALUE!	#VALUE!	#VALUE!	#VALUE!	#VALUE!	#VALUE!
Pyridoxal-5-P	#VALUE!	#VALUE!	#VALUE!	#VALUE!	#VALUE!	#VALUE!	#VALUE!	#VALUE!	#VALUE!	#VALUE!	#VALUE!	#VALUE!	#VALUE!	#VALUE!	#VALUE!	#VALUE!	#VALUE!	#VALUE!	#VALUE!	#VALUE!	#VALUE!	#VALUE!	#VALUE!	#VALUE!	#VALUE!	#VALUE!	#VALUE!	#VALUE!	#VALUE!	#VALUE!	#VALUE!	#VALUE!	#VALUE!	#VALUE!	#VALUE!	#VALUE!
Palmitic Acid	319584	274216	261116	246429	370452	263847	423104	410333	404771	401023	280236	285354	406316	388923	311968	382057	378291	413142	287747	268169	285195	268547	237143	433543	405134	363966	239884	378257	314832	401180	273542	314944	309833	360494	313084	345979
5-Methyluridine	#VALUE!	#VALUE!	#VALUE!	#VALUE!	#VALUE!	#VALUE!	#VALUE!	#VALUE!	#VALUE!	#VALUE!	#VALUE!	#VALUE!	#VALUE!	#VALUE!	#VALUE!	#VALUE!	#VALUE!	#VALUE!	#VALUE!	#VALUE!	#VALUE!	#VALUE!	#VALUE!	#VALUE!	#VALUE!	#VALUE!	#VALUE!	#VALUE!	#VALUE!	#VALUE!	#VALUE!	#VALUE!	#VALUE!	#VALUE!	#VALUE!	#VALUE!
5-Hydroxymethyl-2'-Deoxyuridine	#VALUE!	#VALUE!	#VALUE!	#VALUE!	#VALUE!	#VALUE!	#VALUE!	#VALUE!	#VALUE!	#VALUE!	#VALUE!	#VALUE!	#VALUE!	#VALUE!	#VALUE!	#VALUE!	#VALUE!	#VALUE!	#VALUE!	#VALUE!	#VALUE!	#VALUE!	#VALUE!	#VALUE!	#VALUE!	#VALUE!	#VALUE!	#VALUE!	#VALUE!	#VALUE!	#VALUE!	#VALUE!	#VALUE!	#VALUE!	#VALUE!	#VALUE!
Glucosamine-6-Phosphate	158579	180146	160931	169480	217041	146157	120727	131600	180721	195738	156216	207245	152729	231836	166900	261104	204280	211912	151947	178326	187700	188590	193341	314217	153718	167026	228605	165951	166205	181069	181518	183875	201116	232936	151007	215884
G6P	6.41116e+07	7.38826e+07	6.12252e+07	9.36552e+07	6.52461e+07	6.76381e+07	7.1595e+07	5.06364e+07	8.56603e+07	7.79254e+07	7.8044e+07	7.48634e+07	1.05764e+08	1.21698e+08	7.53195e+07	9.89363e+07	8.22462e+07	9.17032e+07	7.45295e+07	4.52866e+07	7.9734e+07	6.38537e+07	5.9397e+07	8.93309e+07	8.16598e+07	7.91738e+07	7.07564e+07	6.5566e+07	6.92213e+07	6.03113e+07	5.20165e+07	6.07864e+07	5.32672e+07	6.35823e+07	4.59789e+07	7.55761e+07
G1P/F1P/F6P	1.69046e+07	1.84384e+07	1.54589e+07	2.24496e+07	1.72628e+07	1.61182e+07	1.94112e+07	1.28078e+07	2.27894e+07	1.95134e+07	1.94654e+07	1.88977e+07	2.686e+07	3.00675e+07	1.72161e+07	2.5871e+07	2.03327e+07	2.25536e+07	1.88951e+07	1.22465e+07	1.88439e+07	1.70403e+07	1.50967e+07	2.43493e+07	2.05513e+07	1.97275e+07	1.66632e+07	1.81122e+07	1.75049e+07	1.4945e+07	1.3917e+07	1.51022e+07	1.33872e+07	1.50143e+07	1.15205e+07	2.00585e+07
Phenylacetylglutamine	#VALUE!	#VALUE!	#VALUE!	#VALUE!	#VALUE!	#VALUE!	#VALUE!	#VALUE!	#VALUE!	#VALUE!	#VALUE!	#VALUE!	#VALUE!	#VALUE!	#VALUE!	#VALUE!	#VALUE!	#VALUE!	#VALUE!	#VALUE!	#VALUE!	#VALUE!	#VALUE!	#VALUE!	#VALUE!	#VALUE!	#VALUE!	#VALUE!	#VALUE!	#VALUE!	#VALUE!	#VALUE!	#VALUE!	#VALUE!	#VALUE!	#VALUE!
MOPEG Sulfate	#VALUE!	#VALUE!	#VALUE!	#VALUE!	#VALUE!	#VALUE!	#VALUE!	#VALUE!	#VALUE!	#VALUE!	#VALUE!	#VALUE!	#VALUE!	#VALUE!	#VALUE!	#VALUE!	#VALUE!	#VALUE!	#VALUE!	#VALUE!	#VALUE!	#VALUE!	#VALUE!	#VALUE!	#VALUE!	#VALUE!	#VALUE!	#VALUE!	#VALUE!	#VALUE!	#VALUE!	#VALUE!	#VALUE!	#VALUE!	#VALUE!	#VALUE!
Margaric Acid	134512	140482	130227	146868	174819	120408	162731	188584	172174	173183	130188	117901	175829	154445	143082	156180	182343	209998	128300	135161	151191	150809	150788	152278	158576	186903	136592	119202	160408	175344	170322	140522	138664	239933	172210	172086
6-Phosphogluconic Acid	#VALUE!	#VALUE!	#VALUE!	#VALUE!	#VALUE!	#VALUE!	#VALUE!	#VALUE!	#VALUE!	#VALUE!	#VALUE!	#VALUE!	#VALUE!	#VALUE!	#VALUE!	#VALUE!	#VALUE!	#VALUE!	#VALUE!	#VALUE!	#VALUE!	#VALUE!	#VALUE!	#VALUE!	#VALUE!	#VALUE!	#VALUE!	#VALUE!	#VALUE!	#VALUE!	#VALUE!	#VALUE!	#VALUE!	#VALUE!	#VALUE!	#VALUE!
Linolenic Acid	229041	212154	205161	189301	230836	171392	215370	238730	207847	208951	179837	153440	260479	251017	158023	222835	192670	228090	245588	254002	216838	246557	261584	398592	254663	248737	169357	228096	256215	270701	198272	200094	218267	232225	217596	211622
Linoleic Acid	3.22417e+06	3.22595e+06	2.72235e+06	2.90122e+06	3.68408e+06	2.81428e+06	2.98772e+06	3.34884e+06	3.53351e+06	3.27079e+06	2.35296e+06	1.99176e+06	2.89661e+06	2.91825e+06	2.38497e+06	2.91642e+06	2.69127e+06	3.17306e+06	3.10568e+06	3.45869e+06	3.15674e+06	3.36762e+06	3.3433e+06	4.86074e+06	3.48918e+06	3.25072e+06	2.39557e+06	3.5253e+06	3.36343e+06	3.85751e+06	2.227e+06	2.37875e+06	2.71052e+06	2.99371e+06	2.83614e+06	2.44132e+06
Xanthosine	512826	404698	592011	660478	329225	539327	411358	362846	524433	398765	209684	237709	249010	230271	251604	404391	252556	177963	348665	304733	425475	480309	217707	279309	455776	492863	472471	466058	350356	330305	312259	207282	341597	468375	174270	147585
Sedoheptulose 7-Phosphate	1.86589e+07	1.56588e+07	1.02083e+07	1.31444e+07	1.19186e+07	9.43741e+06	1.6863e+07	1.57771e+07	2.0466e+07	1.70482e+07	1.42559e+07	1.65637e+07	9.9963e+06	1.44641e+07	9.0266e+06	1.58908e+07	1.1537e+07	1.2632e+07	1.41212e+07	1.29448e+07	1.23337e+07	1.25136e+07	8.33743e+06	1.53125e+07	1.94932e+07	1.78798e+07	1.66856e+07	2.09961e+07	1.43099e+07	1.43269e+07	7.78081e+06	8.49518e+06	9.17409e+06	1.11429e+07	7.83685e+06	1.28173e+07
Retinoic Acid	#VALUE!	#VALUE!	#VALUE!	#VALUE!	#VALUE!	#VALUE!	#VALUE!	#VALUE!	#VALUE!	#VALUE!	#VALUE!	#VALUE!	#VALUE!	#VALUE!	#VALUE!	#VALUE!	#VALUE!	#VALUE!	#VALUE!	#VALUE!	#VALUE!	#VALUE!	#VALUE!	#VALUE!	#VALUE!	#VALUE!	#VALUE!	#VALUE!	#VALUE!	#VALUE!	#VALUE!	#VALUE!	#VALUE!	#VALUE!	#VALUE!	#VALUE!
N-Acetyl-Aspartyl-Glutamate (NAAG)	#VALUE!	#VALUE!	#VALUE!	#VALUE!	#VALUE!	#VALUE!	#VALUE!	#VALUE!	#VALUE!	#VALUE!	#VALUE!	#VALUE!	#VALUE!	#VALUE!	#VALUE!	#VALUE!	#VALUE!	#VALUE!	#VALUE!	#VALUE!	#VALUE!	#VALUE!	#VALUE!	#VALUE!	#VALUE!	#VALUE!	#VALUE!	#VALUE!	#VALUE!	#VALUE!	#VALUE!	#VALUE!	#VALUE!	#VALUE!	#VALUE!	#VALUE!
Arachidonate	#VALUE!	#VALUE!	#VALUE!	#VALUE!	#VALUE!	#VALUE!	#VALUE!	#VALUE!	#VALUE!	#VALUE!	#VALUE!	#VALUE!	#VALUE!	#VALUE!	#VALUE!	#VALUE!	#VALUE!	#VALUE!	#VALUE!	#VALUE!	#VALUE!	#VALUE!	#VALUE!	#VALUE!	#VALUE!	#VALUE!	#VALUE!	#VALUE!	#VALUE!	#VALUE!	#VALUE!	#VALUE!	#VALUE!	#VALUE!	#VALUE!	#VALUE!
DCMP	4573.63	6222.24	6505.02	13484.5	36274.9	25913.1	2246.37	3179.72	6865.61	4502.53	17616	21304.3	34141.1	48766.1	33216.3	43248.5	75693.4	78637.6	16634.5	5224.87	9754.8	11125.9	35573.9	50696.3	8650.35	5295.09	11707.2	12139.2	25895.2	24142.4	24123.1	48722.9	26607.1	45428.2	45314.2	56775
Reduced Glutathione	519867	1.10007e+06	965264	1.69431e+06	5.34772e+06	3.91923e+06	247489	448403	792056	573515	2.26715e+06	3.1698e+06	5.45193e+06	7.6942e+06	5.41721e+06	6.03981e+06	1.09948e+07	1.19775e+07	2.22488e+06	547517	1.37205e+06	1.6617e+06	4.69764e+06	8.28112e+06	894572	638791	1.60305e+06	1.5197e+06	3.76668e+06	3.28873e+06	3.53525e+06	6.18668e+06	4.43927e+06	5.9137e+06	6.84968e+06	9.23109e+06
DUMP	#VALUE!	#VALUE!	#VALUE!	#VALUE!	#VALUE!	#VALUE!	#VALUE!	#VALUE!	#VALUE!	#VALUE!	#VALUE!	#VALUE!	#VALUE!	#VALUE!	#VALUE!	#VALUE!	#VALUE!	#VALUE!	#VALUE!	#VALUE!	#VALUE!	#VALUE!	#VALUE!	#VALUE!	#VALUE!	#VALUE!	#VALUE!	#VALUE!	#VALUE!	#VALUE!	#VALUE!	#VALUE!	#VALUE!	#VALUE!	#VALUE!	#VALUE!
N-Acetylneuraminate	#VALUE!	#VALUE!	#VALUE!	#VALUE!	#VALUE!	#VALUE!	#VALUE!	#VALUE!	#VALUE!	#VALUE!	#VALUE!	#VALUE!	#VALUE!	#VALUE!	#VALUE!	#VALUE!	#VALUE!	#VALUE!	#VALUE!	#VALUE!	#VALUE!	#VALUE!	#VALUE!	#VALUE!	#VALUE!	#VALUE!	#VALUE!	#VALUE!	#VALUE!	#VALUE!	#VALUE!	#VALUE!	#VALUE!	#VALUE!	#VALUE!	#VALUE!
Geranyl Pyrophosphate	#VALUE!	#VALUE!	#VALUE!	#VALUE!	#VALUE!	#VALUE!	#VALUE!	#VALUE!	#VALUE!	#VALUE!	#VALUE!	#VALUE!	#VALUE!	#VALUE!	#VALUE!	#VALUE!	#VALUE!	#VALUE!	#VALUE!	#VALUE!	#VALUE!	#VALUE!	#VALUE!	#VALUE!	#VALUE!	#VALUE!	#VALUE!	#VALUE!	#VALUE!	#VALUE!	#VALUE!	#VALUE!	#VALUE!	#VALUE!	#VALUE!	#VALUE!
DTMP	#VALUE!	#VALUE!	#VALUE!	#VALUE!	#VALUE!	#VALUE!	#VALUE!	#VALUE!	#VALUE!	#VALUE!	#VALUE!	#VALUE!	#VALUE!	#VALUE!	#VALUE!	#VALUE!	#VALUE!	#VALUE!	#VALUE!	#VALUE!	#VALUE!	#VALUE!	#VALUE!	#VALUE!	#VALUE!	#VALUE!	#VALUE!	#VALUE!	#VALUE!	#VALUE!	#VALUE!	#VALUE!	#VALUE!	#VALUE!	#VALUE!	#VALUE!
CMP	32857.4	37746.5	34460.7	53893.8	64762	36019.1	20190.4	23561.9	39199.2	30655.6	23721.8	36194.5	29295.3	41037.4	36751.8	59097.6	58592.5	49763.4	42059	35115.5	41727.7	38202.6	60111	65314.2	31842.7	31710.5	48658.3	48253.8	45555.9	40558.3	28538.7	33486.7	37880.5	56964.6	35559.3	44389.8
F16BP/F26BP/G16BP	#VALUE!	#VALUE!	#VALUE!	#VALUE!	#VALUE!	#VALUE!	#VALUE!	#VALUE!	#VALUE!	#VALUE!	#VALUE!	#VALUE!	#VALUE!	#VALUE!	#VALUE!	#VALUE!	#VALUE!	#VALUE!	#VALUE!	#VALUE!	#VALUE!	#VALUE!	#VALUE!	#VALUE!	#VALUE!	#VALUE!	#VALUE!	#VALUE!	#VALUE!	#VALUE!	#VALUE!	#VALUE!	#VALUE!	#VALUE!	#VALUE!	#VALUE!
Lactose/Trehalose	3.52503e+07	2.98859e+07	2.92514e+07	3.17118e+07	2.59935e+07	1.77095e+07	2.68616e+07	2.28983e+07	2.811e+07	1.92508e+07	1.24223e+07	1.89991e+07	1.84637e+07	2.07751e+07	1.83309e+07	3.07229e+07	1.57006e+07	1.79539e+07	2.41791e+07	2.6724e+07	1.65961e+07	2.39259e+07	1.58097e+07	2.19642e+07	2.82199e+07	2.15172e+07	2.80478e+07	2.8314e+07	1.84473e+07	1.88057e+07	2.04073e+07	1.74067e+07	2.15174e+07	2.46424e+07	1.17703e+07	1.58999e+07
Sucrose	2.98334e+07	2.05323e+07	4.57952e+07	2.22389e+07	2.8022e+07	3.05049e+07	1.563e+07	4.99447e+06	1.26304e+07	5.79956e+06	1.65096e+07	5.33993e+06	1.74937e+07	7.43948e+06	1.56591e+07	9.36893e+06	9.21386e+06	1.49978e+07	2.24498e+07	1.42955e+07	1.42186e+07	1.95113e+07	1.36121e+07	3.25774e+07	1.67301e+07	8.80317e+06	9.59134e+06	9.83033e+06	1.46753e+07	8.58919e+06	5.5532e+06	6.38741e+06	6.05634e+06	5.57249e+06	6.87701e+06	8.83451e+06
cGMP	114652	114717	145914	171427	115868	93643.7	93327	57971.4	138217	101463	83978.6	66273	83361.8	58606.9	93686.2	97533.3	76692.9	75319.8	109409	81796	106330	127990	93997.4	167513	94338.8	76561.3	109637	187931	105329	84367.5	50651	39908.9	117374	68208	44130.3	84262.2
Gibberellin	#VALUE!	#VALUE!	#VALUE!	#VALUE!	#VALUE!	#VALUE!	#VALUE!	#VALUE!	#VALUE!	#VALUE!	#VALUE!	#VALUE!	#VALUE!	#VALUE!	#VALUE!	#VALUE!	#VALUE!	#VALUE!	#VALUE!	#VALUE!	#VALUE!	#VALUE!	#VALUE!	#VALUE!	#VALUE!	#VALUE!	#VALUE!	#VALUE!	#VALUE!	#VALUE!	#VALUE!	#VALUE!	#VALUE!	#VALUE!	#VALUE!	#VALUE!
AMP	1.5508e+08	1.71514e+08	1.70329e+08	192367115	2.60368e+08	2.01474e+08	1.20783e+08	1.40873e+08	1.71634e+08	1.32273e+08	1.68712e+08	2.04136e+08	1.78875e+08	2.07413e+08	1.54441e+08	2.18166e+08	2.24735e+08	2.63837e+08	181567303	1.48496e+08	1.66313e+08	1.61387e+08	1.92287e+08	2.78268e+08	1.66303e+08	1.55858e+08	1.73398e+08	1.72917e+08	2.08415e+08	1.91987e+08	1.35474e+08	1.62169e+08	1.42198e+08	2.16746e+08	1.74873e+08	2.35056e+08
IMP	1.53129e+07	1.53457e+07	2.16988e+07	2.22593e+07	2.50282e+07	2.07911e+07	1.41732e+07	1.56902e+07	2.59989e+07	1.67156e+07	1.31274e+07	1.98852e+07	2.635e+07	2.46922e+07	2.47886e+07	3.05071e+07	2.60433e+07	2.95949e+07	1.71855e+07	1.48895e+07	1.60669e+07	2.1495e+07	2.071e+07	3.2623e+07	1.84005e+07	1.77648e+07	2.19583e+07	2.30255e+07	2.26492e+07	2.18921e+07	2.84197e+07	2.24072e+07	2.9381e+07	3.58452e+07	2.61113e+07	2.75884e+07
PGE	#VALUE!	#VALUE!	#VALUE!	#VALUE!	#VALUE!	#VALUE!	#VALUE!	#VALUE!	#VALUE!	#VALUE!	#VALUE!	#VALUE!	#VALUE!	#VALUE!	#VALUE!	#VALUE!	#VALUE!	#VALUE!	#VALUE!	#VALUE!	#VALUE!	#VALUE!	#VALUE!	#VALUE!	#VALUE!	#VALUE!	#VALUE!	#VALUE!	#VALUE!	#VALUE!	#VALUE!	#VALUE!	#VALUE!	#VALUE!	#VALUE!	#VALUE!
Cortisol	#VALUE!	#VALUE!	#VALUE!	#VALUE!	#VALUE!	#VALUE!	#VALUE!	#VALUE!	#VALUE!	#VALUE!	#VALUE!	#VALUE!	#VALUE!	#VALUE!	#VALUE!	#VALUE!	#VALUE!	#VALUE!	#VALUE!	#VALUE!	#VALUE!	#VALUE!	#VALUE!	#VALUE!	#VALUE!	#VALUE!	#VALUE!	#VALUE!	#VALUE!	#VALUE!	#VALUE!	#VALUE!	#VALUE!	#VALUE!	#VALUE!	#VALUE!
DCDP	#VALUE!	#VALUE!	#VALUE!	#VALUE!	#VALUE!	#VALUE!	#VALUE!	#VALUE!	#VALUE!	#VALUE!	#VALUE!	#VALUE!	#VALUE!	#VALUE!	#VALUE!	#VALUE!	#VALUE!	#VALUE!	#VALUE!	#VALUE!	#VALUE!	#VALUE!	#VALUE!	#VALUE!	#VALUE!	#VALUE!	#VALUE!	#VALUE!	#VALUE!	#VALUE!	#VALUE!	#VALUE!	#VALUE!	#VALUE!	#VALUE!	#VALUE!
PRPP	#VALUE!	#VALUE!	#VALUE!	#VALUE!	#VALUE!	#VALUE!	#VALUE!	#VALUE!	#VALUE!	#VALUE!	#VALUE!	#VALUE!	#VALUE!	#VALUE!	#VALUE!	#VALUE!	#VALUE!	#VALUE!	#VALUE!	#VALUE!	#VALUE!	#VALUE!	#VALUE!	#VALUE!	#VALUE!	#VALUE!	#VALUE!	#VALUE!	#VALUE!	#VALUE!	#VALUE!	#VALUE!	#VALUE!	#VALUE!	#VALUE!	#VALUE!
Deoxycholic Acid	#VALUE!	#VALUE!	#VALUE!	#VALUE!	#VALUE!	#VALUE!	#VALUE!	#VALUE!	#VALUE!	#VALUE!	#VALUE!	#VALUE!	#VALUE!	#VALUE!	#VALUE!	#VALUE!	#VALUE!	#VALUE!	#VALUE!	#VALUE!	#VALUE!	#VALUE!	#VALUE!	#VALUE!	#VALUE!	#VALUE!	#VALUE!	#VALUE!	#VALUE!	#VALUE!	#VALUE!	#VALUE!	#VALUE!	#VALUE!	#VALUE!	#VALUE!
Chenodeoxycholate	#VALUE!	#VALUE!	#VALUE!	#VALUE!	#VALUE!	#VALUE!	#VALUE!	#VALUE!	#VALUE!	#VALUE!	#VALUE!	#VALUE!	#VALUE!	#VALUE!	#VALUE!	#VALUE!	#VALUE!	#VALUE!	#VALUE!	#VALUE!	#VALUE!	#VALUE!	#VALUE!	#VALUE!	#VALUE!	#VALUE!	#VALUE!	#VALUE!	#VALUE!	#VALUE!	#VALUE!	#VALUE!	#VALUE!	#VALUE!	#VALUE!	#VALUE!
UDP	23266.5	29603	19870.9	36996.1	244210	215331	27593.7	26862.9	35132.8	68590.5	113611	146553	47818	35300.3	66913.2	32148.7	195435	393442	36253.7	33308.3	48771.4	85743.4	234635	475812	28602.3	38324.5	30970.9	43050.4	215915	181308	73807.3	101937	55369.3	110303	394895	256958
beta-Muricholic Acid	#VALUE!	#VALUE!	#VALUE!	#VALUE!	#VALUE!	#VALUE!	#VALUE!	#VALUE!	#VALUE!	#VALUE!	#VALUE!	#VALUE!	#VALUE!	#VALUE!	#VALUE!	#VALUE!	#VALUE!	#VALUE!	#VALUE!	#VALUE!	#VALUE!	#VALUE!	#VALUE!	#VALUE!	#VALUE!	#VALUE!	#VALUE!	#VALUE!	#VALUE!	#VALUE!	#VALUE!	#VALUE!	#VALUE!	#VALUE!	#VALUE!	#VALUE!
Cholic Acid	#VALUE!	#VALUE!	#VALUE!	#VALUE!	#VALUE!	#VALUE!	#VALUE!	#VALUE!	#VALUE!	#VALUE!	#VALUE!	#VALUE!	#VALUE!	#VALUE!	#VALUE!	#VALUE!	#VALUE!	#VALUE!	#VALUE!	#VALUE!	#VALUE!	#VALUE!	#VALUE!	#VALUE!	#VALUE!	#VALUE!	#VALUE!	#VALUE!	#VALUE!	#VALUE!	#VALUE!	#VALUE!	#VALUE!	#VALUE!	#VALUE!	#VALUE!
gamma-Tocopherol	#VALUE!	#VALUE!	#VALUE!	#VALUE!	#VALUE!	#VALUE!	#VALUE!	#VALUE!	#VALUE!	#VALUE!	#VALUE!	#VALUE!	#VALUE!	#VALUE!	#VALUE!	#VALUE!	#VALUE!	#VALUE!	#VALUE!	#VALUE!	#VALUE!	#VALUE!	#VALUE!	#VALUE!	#VALUE!	#VALUE!	#VALUE!	#VALUE!	#VALUE!	#VALUE!	#VALUE!	#VALUE!	#VALUE!	#VALUE!	#VALUE!	#VALUE!
ADP	1.28995e+06	1.44871e+06	1.29997e+06	1.66497e+06	2.01531e+06	1.46938e+06	1.16838e+06	1.28414e+06	1.68061e+06	1.18136e+06	1.12562e+06	1.71912e+06	1.4221e+06	1.60074e+06	1.28837e+06	1.94418e+06	1.8044e+06	1.96925e+06	1.32464e+06	1.21373e+06	1.19345e+06	1.27686e+06	1.5788e+06	2.20363e+06	1.28523e+06	1.22024e+06	1.4111e+06	1.53852e+06	1.69395e+06	1.67403e+06	1.19587e+06	1.33443e+06	1.24445e+06	1.81567e+06	1.47943e+06	1.63128e+06
alpha-Tocopherol	#VALUE!	#VALUE!	#VALUE!	#VALUE!	#VALUE!	#VALUE!	#VALUE!	#VALUE!	#VALUE!	#VALUE!	#VALUE!	#VALUE!	#VALUE!	#VALUE!	#VALUE!	#VALUE!	#VALUE!	#VALUE!	#VALUE!	#VALUE!	#VALUE!	#VALUE!	#VALUE!	#VALUE!	#VALUE!	#VALUE!	#VALUE!	#VALUE!	#VALUE!	#VALUE!	#VALUE!	#VALUE!	#VALUE!	#VALUE!	#VALUE!	#VALUE!
GDP	#VALUE!	#VALUE!	#VALUE!	#VALUE!	#VALUE!	#VALUE!	#VALUE!	#VALUE!	#VALUE!	#VALUE!	#VALUE!	#VALUE!	#VALUE!	#VALUE!	#VALUE!	#VALUE!	#VALUE!	#VALUE!	#VALUE!	#VALUE!	#VALUE!	#VALUE!	#VALUE!	#VALUE!	#VALUE!	#VALUE!	#VALUE!	#VALUE!	#VALUE!	#VALUE!	#VALUE!	#VALUE!	#VALUE!	#VALUE!	#VALUE!	#VALUE!
Glycochenodeoxycholate	#VALUE!	#VALUE!	#VALUE!	#VALUE!	#VALUE!	#VALUE!	#VALUE!	#VALUE!	#VALUE!	#VALUE!	#VALUE!	#VALUE!	#VALUE!	#VALUE!	#VALUE!	#VALUE!	#VALUE!	#VALUE!	#VALUE!	#VALUE!	#VALUE!	#VALUE!	#VALUE!	#VALUE!	#VALUE!	#VALUE!	#VALUE!	#VALUE!	#VALUE!	#VALUE!	#VALUE!	#VALUE!	#VALUE!	#VALUE!	#VALUE!	#VALUE!
Adenylosuccinate	32743.2	35000.6	27827.9	27627.8	36036.5	37507.1	28907.8	32226.1	35593.7	33147.2	21324	34655.3	43912.3	44087.6	40905.4	36270.3	62187.8	80695.3	33298.9	36244.7	33786.5	33394.5	54745.1	64022	38304.6	32767	24159.2	41971.7	33961.9	41565.6	25722.8	45210.7	50464	59576.7	45542.2	49847.3
Glycocholate	#VALUE!	#VALUE!	#VALUE!	#VALUE!	#VALUE!	#VALUE!	#VALUE!	#VALUE!	#VALUE!	#VALUE!	#VALUE!	#VALUE!	#VALUE!	#VALUE!	#VALUE!	#VALUE!	#VALUE!	#VALUE!	#VALUE!	#VALUE!	#VALUE!	#VALUE!	#VALUE!	#VALUE!	#VALUE!	#VALUE!	#VALUE!	#VALUE!	#VALUE!	#VALUE!	#VALUE!	#VALUE!	#VALUE!	#VALUE!	#VALUE!	#VALUE!
Cholesteryl Sulfate	110845	98430	78651.4	119427	275774	141725	135268	216231	108970	129454	109639	154364	103262	138975	114215	282503	282593	149618	84870.2	109437	132865	103538	192204	208044	77874.2	87120.9	269317	74207.2	138929	710315	55971.6	72787.8	90663.9	157555	144848	127183
dCTP	12847.5	15033.7	14838.3	16750.3	19706.1	15097.8	7919.58	7633.24	11359.4	8672.87	8333.87	8833.3	8329.64	8814	8850.49	12567.8	14385.3	15325.3	9033.02	9460.59	9917.23	13208	9939.71	18579.5	7504.88	5825.83	9999.63	8010.53	9104.46	9311.55	9191.13	5860.95	10614.7	9809.29	10525.6	10072.9
DUTP	#VALUE!	#VALUE!	#VALUE!	#VALUE!	#VALUE!	#VALUE!	#VALUE!	#VALUE!	#VALUE!	#VALUE!	#VALUE!	#VALUE!	#VALUE!	#VALUE!	#VALUE!	#VALUE!	#VALUE!	#VALUE!	#VALUE!	#VALUE!	#VALUE!	#VALUE!	#VALUE!	#VALUE!	#VALUE!	#VALUE!	#VALUE!	#VALUE!	#VALUE!	#VALUE!	#VALUE!	#VALUE!	#VALUE!	#VALUE!	#VALUE!	#VALUE!
TTP	#VALUE!	#VALUE!	#VALUE!	#VALUE!	#VALUE!	#VALUE!	#VALUE!	#VALUE!	#VALUE!	#VALUE!	#VALUE!	#VALUE!	#VALUE!	#VALUE!	#VALUE!	#VALUE!	#VALUE!	#VALUE!	#VALUE!	#VALUE!	#VALUE!	#VALUE!	#VALUE!	#VALUE!	#VALUE!	#VALUE!	#VALUE!	#VALUE!	#VALUE!	#VALUE!	#VALUE!	#VALUE!	#VALUE!	#VALUE!	#VALUE!	#VALUE!
CTP	#VALUE!	#VALUE!	#VALUE!	#VALUE!	#VALUE!	#VALUE!	#VALUE!	#VALUE!	#VALUE!	#VALUE!	#VALUE!	#VALUE!	#VALUE!	#VALUE!	#VALUE!	#VALUE!	#VALUE!	#VALUE!	#VALUE!	#VALUE!	#VALUE!	#VALUE!	#VALUE!	#VALUE!	#VALUE!	#VALUE!	#VALUE!	#VALUE!	#VALUE!	#VALUE!	#VALUE!	#VALUE!	#VALUE!	#VALUE!	#VALUE!	#VALUE!
DATP	#VALUE!	#VALUE!	#VALUE!	#VALUE!	#VALUE!	#VALUE!	#VALUE!	#VALUE!	#VALUE!	#VALUE!	#VALUE!	#VALUE!	#VALUE!	#VALUE!	#VALUE!	#VALUE!	#VALUE!	#VALUE!	#VALUE!	#VALUE!	#VALUE!	#VALUE!	#VALUE!	#VALUE!	#VALUE!	#VALUE!	#VALUE!	#VALUE!	#VALUE!	#VALUE!	#VALUE!	#VALUE!	#VALUE!	#VALUE!	#VALUE!	#VALUE!
ATP	#VALUE!	#VALUE!	#VALUE!	#VALUE!	#VALUE!	#VALUE!	#VALUE!	#VALUE!	#VALUE!	#VALUE!	#VALUE!	#VALUE!	#VALUE!	#VALUE!	#VALUE!	#VALUE!	#VALUE!	#VALUE!	#VALUE!	#VALUE!	#VALUE!	#VALUE!	#VALUE!	#VALUE!	#VALUE!	#VALUE!	#VALUE!	#VALUE!	#VALUE!	#VALUE!	#VALUE!	#VALUE!	#VALUE!	#VALUE!	#VALUE!	#VALUE!
Phosphoadenosine Phosphosulfate	#VALUE!	#VALUE!	#VALUE!	#VALUE!	#VALUE!	#VALUE!	#VALUE!	#VALUE!	#VALUE!	#VALUE!	#VALUE!	#VALUE!	#VALUE!	#VALUE!	#VALUE!	#VALUE!	#VALUE!	#VALUE!	#VALUE!	#VALUE!	#VALUE!	#VALUE!	#VALUE!	#VALUE!	#VALUE!	#VALUE!	#VALUE!	#VALUE!	#VALUE!	#VALUE!	#VALUE!	#VALUE!	#VALUE!	#VALUE!	#VALUE!	#VALUE!
Tauro-alpha/beta-Muricholic Acid	#VALUE!	#VALUE!	#VALUE!	#VALUE!	#VALUE!	#VALUE!	#VALUE!	#VALUE!	#VALUE!	#VALUE!	#VALUE!	#VALUE!	#VALUE!	#VALUE!	#VALUE!	#VALUE!	#VALUE!	#VALUE!	#VALUE!	#VALUE!	#VALUE!	#VALUE!	#VALUE!	#VALUE!	#VALUE!	#VALUE!	#VALUE!	#VALUE!	#VALUE!	#VALUE!	#VALUE!	#VALUE!	#VALUE!	#VALUE!	#VALUE!	#VALUE!
Taurocholate	#VALUE!	#VALUE!	#VALUE!	#VALUE!	#VALUE!	#VALUE!	#VALUE!	#VALUE!	#VALUE!	#VALUE!	#VALUE!	#VALUE!	#VALUE!	#VALUE!	#VALUE!	#VALUE!	#VALUE!	#VALUE!	#VALUE!	#VALUE!	#VALUE!	#VALUE!	#VALUE!	#VALUE!	#VALUE!	#VALUE!	#VALUE!	#VALUE!	#VALUE!	#VALUE!	#VALUE!	#VALUE!	#VALUE!	#VALUE!	#VALUE!	#VALUE!
GTP	#VALUE!	#VALUE!	#VALUE!	#VALUE!	#VALUE!	#VALUE!	#VALUE!	#VALUE!	#VALUE!	#VALUE!	#VALUE!	#VALUE!	#VALUE!	#VALUE!	#VALUE!	#VALUE!	#VALUE!	#VALUE!	#VALUE!	#VALUE!	#VALUE!	#VALUE!	#VALUE!	#VALUE!	#VALUE!	#VALUE!	#VALUE!	#VALUE!	#VALUE!	#VALUE!	#VALUE!	#VALUE!	#VALUE!	#VALUE!	#VALUE!	#VALUE!
UDP-Glucose	140448	144595	117896	157614	258201	209818	69918.5	99277.5	101942	83215.4	114067	165380	126980	184596	107689	156192	220791	175647	158274	136058	136615	134566	231270	372003	101566	109864	150470	121201	193335	183318	94313.3	177433	139757	161973	199698	155761
UDP-GlcNAc	2.61957e+06	2.37772e+06	2.1514e+06	2.5738e+06	3.16892e+06	2.33567e+06	1.90521e+06	2.03612e+06	2.30308e+06	1.7543e+06	1.68501e+06	2.23137e+06	1.93401e+06	2.0745e+06	1.8262e+06	2.17668e+06	2.11904e+06	2.14995e+06	2.40405e+06	2.04915e+06	2.02628e+06	2.07936e+06	2.28736e+06	3.25806e+06	2.3722e+06	2.43471e+06	2.50679e+06	2.43559e+06	2.3227e+06	2.38211e+06	1.88481e+06	2.01319e+06	2.05406e+06	2.34163e+06	1.96165e+06	2.35988e+06
Oxidized Glutathione	5072.3	9825.4	7329.29	14450.6	63204.7	37681.4	2707.01	4992.19	9563.58	6992.69	25712.3	34340.5	13473	38924.4	16189.3	27200.9	52425.3	59312.8	11156.7	4755.22	8018.65	12888.6	42927.3	99634.7	5614.93	4417.47	18085.7	10656	27053.7	43432.8	22655.8	36683.2	14494.1	30573.5	90463	65403.9
NADH	68337.6	87591.7	91713.1	148102	387011	356218	56655.6	91855.1	112953	93365.3	237325	333735	53307.5	94021.6	107470	120362	250140	287191	121360	98037.8	98336.9	115029	288677	535719	77916.4	95197.9	132826	117988	278074	318669	391865	82697.6	100022	172783	289995	242390
NADP	#VALUE!	#VALUE!	#VALUE!	#VALUE!	#VALUE!	#VALUE!	#VALUE!	#VALUE!	#VALUE!	#VALUE!	#VALUE!	#VALUE!	#VALUE!	#VALUE!	#VALUE!	#VALUE!	#VALUE!	#VALUE!	#VALUE!	#VALUE!	#VALUE!	#VALUE!	#VALUE!	#VALUE!	#VALUE!	#VALUE!	#VALUE!	#VALUE!	#VALUE!	#VALUE!	#VALUE!	#VALUE!	#VALUE!	#VALUE!	#VALUE!	#VALUE!
